# Supplementary material for: Assessment of the Effectiveness of a Seasonal-Long Insecticide-Based Control Strategy against Aedes albopictus Nuisance in an Urban Area
Source: PLoS Negl Trop Dis. 2016 Mar 3;10(3):e0004463. doi: 10.1371/journal.pntd.0004463 (PMC4777573; doi:10.1371/journal.pntd.0004463)
Supplement: S1 Data — (XLSX) [file pntd.0004463.s008.xlsx]

## Sheet: CAGED MOSQUITOS
Date	Treatment	Field site	Cage position	Distance from spraying	Female tested	Male tested	Total mosquitos tested	Dead females after 24h	Dead males after 24 h	Total dead mosquitos	Females alive after 24h	Males alive after 24h	Total alive mosquitos	Permethrin concentration (µg/cm2)
2013-11-07	2	Policlinico	LINE 1	10	10	10	20	6	2	8	4	8	12	0.001682827
2013-11-07	2	Policlinico	LINE 1	30	10	10	20	0	1	1	10	9	19	< 0,0006
2013-11-07	2	Policlinico	LINE 1	50	10	10	20	0	2	2	9	8	17	< 0,0006
2013-11-07	2	Policlinico	LINE 1	70	10	10	20	0	0	0	10	10	20	< 0,0006
2013-11-07	2	Policlinico	LINE 2	10	10	10	20	1	0	1	9	10	19	< 0,0006
2013-11-07	2	Policlinico	LINE 2	30	10	10	20	2	0	2	8	9	17	< 0,0006
2013-11-07	2	Policlinico	LINE 2	50	10	10	20	1	0	1	9	10	19	0.001359008
2013-11-07	2	Policlinico	LINE 2	70	10	10	20	0	0	0	10	10	20	< 0,0006
2013-11-07	2	Policlinico	LINE 3	10	10	10	20	9	9	18	0	0	0	0.06454743
2013-11-07	2	Policlinico	LINE 3	30	10	10	20	0	1	1	10	9	19	0.000794418
2013-11-07	2	Policlinico	LINE 3	50	10	10	20	0	1	1	10	9	19	< 0,0006
2013-11-07	2	Policlinico	LINE 3	70	10	10	20	0	1	1	9	9	18	< 0,0006
2013-11-07	2	Policlinico	Validation	13	10	10	20	4	6	10	6	4	10	0.001289481
2013-11-07	2	Policlinico	Validation	41	10	10	20	0	0	0	9	10	19	0.000731972
2013-11-07	2	Policlinico	Control	-	10	10	20	0	1	1	10	9	19	< 0,0006
2013-11-07	2	Policlinico	Control	-	10	10	20	0	1	1	10	9	19	< 0,0006
2013-11-07	2	Policlinico	Control	-	10	10	20	0	0	0	10	10	20	< 0,0006
07/25/2013	3	Policlinico	LINE 1	10	10	10	20	9	10	19	1	0	1	0.003272307
07/25/2013	3	Policlinico	LINE 1	30	10	10	20	3	1	4	7	9	16	0.001362227
07/25/2013	3	Policlinico	LINE 1	50	10	10	20	0	0	0	10	7	17	< 0,0006
07/25/2013	3	Policlinico	LINE 1	70	nd	nd	nd	nd	nd	nd	nd	nd	nd
07/25/2013	3	Policlinico	LINE 2	10	10	10	20	10	10	20	0	0	0	0.085726332
07/25/2013	3	Policlinico	LINE 2	30	10	10	20	3	2	5	5	8	13	< 0,0006
07/25/2013	3	Policlinico	LINE 2	50	10	10	20	4	3	7	7	8	15	< 0,0006
07/25/2013	3	Policlinico	LINE 2	70	nd	nd	nd	nd	nd	nd	nd	nd	nd
07/25/2013	3	Policlinico	LINE 3	10	10	10	20	10	10	20	0	0	0	0.021510445
07/25/2013	3	Policlinico	LINE 3	30	10	10	20	6	7	13	3	2	5	0.001600424
07/25/2013	3	Policlinico	LINE 3	50	10	10	20	3	5	8	6	2	8	0.002191409
07/25/2013	3	Policlinico	LINE 3	70	nd	nd	nd	nd	nd	nd	nd	nd	nd
07/25/2013	3	Policlinico	Validation	13	10	10	20	8	7	15	5	6	11	0.001082829
07/25/2013	3	Policlinico	Validation	41	10	10	20	1	1	2	8	8	16	0.000881971
07/25/2013	3	Policlinico	Control	-	10	10	20	1	0	1	9	9	18	< 0,0006
07/25/2013	3	Policlinico	Control	-	10	10	20	1	0	1	9	10	19	< 0,0006
07/25/2013	3	Policlinico	Control	-	10	10	20	0	0	0	10	10	20	< 0,0006
2013-08-08	4	Policlinico	LINE 1	10	10	10	20	10	10	20	0	0	0	0.002228104
2013-08-08	4	Policlinico	LINE 1	30	20	0	20	11	nd	11	8	nd	8	0.001169095
2013-08-08	4	Policlinico	LINE 1	50	20	0	20	12	nd	12	7	nd	7	0.001218022
2013-08-08	4	Policlinico	LINE 1	70	nd	nd	nd	nd	nd	nd	nd	nd	nd
2013-08-08	4	Policlinico	LINE 2	10	10	10	20	9	10	19	0	0	0	0.022383404
2013-08-08	4	Policlinico	LINE 2	30	20	0	20	14	nd	14	6	nd	6	0.126931778
2013-08-08	4	Policlinico	LINE 2	50	10	10	20	6	4	10	4	6	10	0.001490339
2013-08-08	4	Policlinico	LINE 2	70	nd	nd	nd	nd	nd	nd	nd	nd	nd
2013-08-08	4	Policlinico	LINE 3	10	20	0	20	20	nd	20	0	nd	0	0.036653958
2013-08-08	4	Policlinico	LINE 3	30	20	0	20	10	nd	10	8	nd	8	0.003057286
2013-08-08	4	Policlinico	LINE 3	50	20	0	20	9	nd	9	11	nd	11	0.003838829
2013-08-08	4	Policlinico	LINE 3	70	nd	nd	nd	nd	nd	nd	nd	nd	nd
2013-08-08	4	Policlinico	Validation	13	10	0	10	6	nd	6	4	nd	4	0.00090901
2013-08-08	4	Policlinico	Validation	41	10	0	10	5	nd	5	5	nd	5	< 0,0006
2013-08-08	4	Policlinico	Control	-	10	0	10	1	nd	1	9	nd	9	0.002372954
2013-08-08	4	Policlinico	Control	-	20	0	20	2	nd	2	18	nd	18	< 0,0006
2013-08-08	4	Policlinico	Control	-	20	0	20	0	nd	0	20	nd	20	0.005338824
08/22/2013	5	Policlinico	LINE 1	10	20	20	40	1	1	2	19	18	37	< 0,0006
08/22/2013	5	Policlinico	LINE 1	30	20	20	40	1	1	2	19	19	38	0.000733259
08/22/2013	5	Policlinico	LINE 1	50	20	20	40	1	3	4	18	16	34	< 0,0006
08/22/2013	5	Policlinico	LINE 1	70	20	20	40	1	2	3	17	18	35	< 0,0006
08/22/2013	5	Policlinico	LINE 2	10	20	20	40	18	18	36	0	2	2	0.010346104
08/22/2013	5	Policlinico	LINE 2	30	20	20	40	9	10	19	8	10	18	< 0,0006
08/22/2013	5	Policlinico	LINE 2	50	20	20	40	7	4	11	13	14	27	< 0,0006
08/22/2013	5	Policlinico	LINE 2	70	20	20	40	1	1	2	19	18	37	< 0,0006
08/22/2013	5	Policlinico	LINE 3	10	20	20	40	17	18	35	3	2	5	0.003798915
08/22/2013	5	Policlinico	LINE 3	30	20	20	40	16	14	30	4	3	7	0.001121456
08/22/2013	5	Policlinico	LINE 3	50	20	20	40	13	8	21	7	12	19	< 0,0006
08/22/2013	5	Policlinico	LINE 3	70	20	20	40	2	1	3	18	19	37	< 0,0006
08/22/2013	5	Policlinico	Validation	13	20	20	40	3	2	5	17	18	35	< 0,0006
08/22/2013	5	Policlinico	Validation	41	20	20	40	1	1	2	18	19	37	< 0,0006
08/22/2013	5	Policlinico	Control	-	20	20	40	0	1	1	19	18	37	< 0,0006
08/22/2013	5	Policlinico	Control	-	20	20	40	0	0	0	19	20	39	< 0,0006
08/22/2013	5	Policlinico	Control	-	20	20	40	1	1	2	19	18	37	0.000780255
2013-05-09	6	Policlinico	LINE 1	10	10	10	20	10	9	19	0	1	1	0.017361961
2013-05-09	6	Policlinico	LINE 1	30	10	10	20	10	10	20	0	0	0	0.002483039
2013-05-09	6	Policlinico	LINE 1	50	10	10	20	9	9	18	0	1	1	< 0,0006
2013-05-09	6	Policlinico	LINE 1	70	10	10	20	0	1	1	10	9	19	0.000653431
2013-05-09	6	Policlinico	LINE 2	10	10	10	20	10	10	20	0	0	0	0.003509216
2013-05-09	6	Policlinico	LINE 2	30	10	10	20	1	1	2	9	8	17	< 0,0006
2013-05-09	6	Policlinico	LINE 2	50	10	10	20	0	0	0	10	10	20	< 0,0006
2013-05-09	6	Policlinico	LINE 2	70	10	10	20	1	0	1	9	10	19	< 0,0006
2013-05-09	6	Policlinico	LINE 3	10	10	10	20	1	1	2	9	9	18	< 0,0006
2013-05-09	6	Policlinico	LINE 3	30	10	10	20	1	2	3	9	8	17	< 0,0006
2013-05-09	6	Policlinico	LINE 3	50	10	10	20	0	1	1	9	9	18	< 0,0006
2013-05-09	6	Policlinico	LINE 3	70	10	10	20	0	1	1	10	9	19	< 0,0006
2013-05-09	6	Policlinico	Validation	13	10	10	20	10	9	19	0	1	1	0.003346985
2013-05-09	6	Policlinico	Validation	41	10	10	20	8	8	16	2	2	4	< 0,0006
2013-05-09	6	Policlinico	Control	-	10	10	20	0	1	1	10	9	19	< 0,0006
2013-05-09	6	Policlinico	Control	-	10	10	20	0	0	0	10	10	20	0.000751929
2013-05-09	6	Policlinico	Control	-	10	10	20	0	0	0	10	9	19	< 0,0006
09/19/2013	7	Policlinico	LINE 1	10	10	10	20	1	0	1	9	10	19	< 0,0006
09/19/2013	7	Policlinico	LINE 1	30	10	10	20	1	1	2	8	9	17	< 0,0006
09/19/2013	7	Policlinico	LINE 1	50	10	10	20	0	2	2	10	7	17	< 0,0006
09/19/2013	7	Policlinico	LINE 1	70	10	10	20	1	1	2	9	9	18	< 0,0006
09/19/2013	7	Policlinico	LINE 2	10	10	10	20	10	10	20	0	0	0	0.031839811
09/19/2013	7	Policlinico	LINE 2	30	10	10	20	0	1	1	10	9	19	< 0,0006
09/19/2013	7	Policlinico	LINE 2	50	10	10	20	0	0	0	10	10	20	< 0,0006
09/19/2013	7	Policlinico	LINE 2	70	10	10	20	0	1	1	10	9	19	< 0,0006
09/19/2013	7	Policlinico	LINE 3	10	10	10	20	10	10	20	0	0	0	0.006144186
09/19/2013	7	Policlinico	LINE 3	30	10	10	20	2	5	7	8	4	12	0.002258362
09/19/2013	7	Policlinico	LINE 3	50	10	10	20	0	0	0	10	10	20	< 0,0006
09/19/2013	7	Policlinico	LINE 3	70	10	10	20	0	0	0	9	10	19	< 0,0006
09/19/2013	7	Policlinico	Validation	13	10	10	20	0	1	1	10	9	19	0.000728753
09/19/2013	7	Policlinico	Validation	41	10	10	20	3	3	6	7	7	14	0.000706865
09/19/2013	7	Policlinico	Control	-	10	10	20	0	0	0	9	10	19	< 0,0006
09/19/2013	7	Policlinico	Control	-	10	10	20	1	1	2	9	9	18	< 0,0006
09/19/2013	7	Policlinico	Control	-	10	10	20	1	0	1	9	10	19	< 0,0006
2013-03-10	8	Policlinico	LINE 1	10	10	10	20	10	10	20	0	0	0	0.008507483
2013-03-10	8	Policlinico	LINE 1	30	10	10	20	7	6	13	3	4	7	0.000885834
2013-03-10	8	Policlinico	LINE 1	50	10	10	20	1	1	2	9	9	18	< 0,0006
2013-03-10	8	Policlinico	LINE 1	70	10	10	20	0	0	0	10	10	20	< 0,0006
2013-03-10	8	Policlinico	LINE 2	10	10	10	20	10	10	20	0	0	0	0.003855567
2013-03-10	8	Policlinico	LINE 2	30	10	10	20	2	3	5	8	7	15	< 0,0006
2013-03-10	8	Policlinico	LINE 2	50	10	10	20	2	1	3	8	9	17	< 0,0006
2013-03-10	8	Policlinico	LINE 2	70	10	10	20	0	0	0	10	10	20	< 0,0006
2013-03-10	8	Policlinico	LINE 3	10	10	10	20	10	10	20	0	0	0	< 0,0006
2013-03-10	8	Policlinico	LINE 3	30	10	10	20	6	5	11	4	4	8	< 0,0006
2013-03-10	8	Policlinico	LINE 3	50	10	10	20	0	0	0	10	10	20	< 0,0006
2013-03-10	8	Policlinico	LINE 3	70	10	10	20	0	0	0	9	10	19	< 0,0006
2013-03-10	8	Policlinico	Validation	13	10	10	20	10	9	19	0	0	0	< 0,0006
2013-03-10	8	Policlinico	Validation	41	10	10	20	2	3	5	8	7	15	< 0,0006
2013-03-10	8	Policlinico	Control	-	10	10	20	0	1	1	10	9	19	< 0,0006
2013-03-10	8	Policlinico	Control	-	10	10	20	0	0	0	10	10	20	< 0,0006
2013-03-10	8	Policlinico	Control	-	nd	nd	nd	nd	nd	nd	nd	nd	nd

## Sheet: WILD MOSQUITOS
Trap ID	Site	Date	Water leftover	Ae. albopictus males	Ae. albopictus females	Trap position (Lat)	Trap position (Long)
1	Policlinico	2013-06-17	470	0	0	4190610833	1251025833
2	Policlinico	2013-06-17	350	0	0	4190581667	1251044167
3	Policlinico	2013-06-17	470	0	0	4190549722	1251060833
4	Policlinico	2013-06-17	490	0	0	4190511944	1251092222
5	Policlinico	2013-06-17	460	0	0	4190475	1251095833
6	Policlinico	2013-06-17	450	0	0	4190546667	12513175
7	Policlinico	2013-06-17	470	0	0	4190588056	12512575
8	Policlinico	2013-06-17	460	0	0	4190507222	1251139722
9	Policlinico	2013-06-17	490	0	0	4190516944	12511875
10	Policlinico	2013-06-17	440	0	0	41905325	1251146111
11	Policlinico	2013-06-17	490	0	0	4190545	1251171389
12	Policlinico	2013-06-17	480	0	0	4190553333	1251115278
13	Policlinico	2013-06-17	350	0	0	4190586389	1251166111
14	Policlinico	2013-06-17	380	0	0	4190601944	1251108611
15	Policlinico	2013-06-17	420	0	0	4190593611	1251146389
16	Policlinico	2013-06-17	420	0	0	4190635556	1251069167
17	Policlinico	2013-06-17	450	0	0	4190643333	1251238889
18	Policlinico	2013-06-17	470	0	0	4190673333	1251249722
19	Policlinico	2013-06-17	450	0	0	4190523333	1251248056
20	Policlinico	2013-06-17	430	0	0	41905575	1251245
21	Policlinico	2013-06-17	480	0	0	4190591667	1251226111
22	Policlinico	2013-06-17	480	0	0	4190619722	1251191389
23	Policlinico	2013-06-17	470	0	1	4190657222	1251173889
24	Policlinico	2013-06-17	450	0	0	4190654167	1251137778
49	Mirafiori	2013-06-17	470	0	1	4191900278	1251711389
50	Mirafiori	2013-06-17	480	0	2	4191921944	1251681667
51	Mirafiori	2013-06-17	480	1	0	4191939444	1251714444
52	Mirafiori	2013-06-17	480	0	0	4191934167	1251745278
53	Mirafiori	2013-06-17	500	0	0	4191903889	1251670833
54	Mirafiori	2013-06-17	420	0	2	41918575	125171
55	Mirafiori	2013-06-17	500	0	1	4191839722	1251685556
56	Mirafiori	2013-06-17	480	0	0	4191861389	1251624444
57	Mirafiori	2013-06-17	500	0	2	4191881389	1251596667
58	Mirafiori	2013-06-17	480	0	1	41919175	1251622778
59	Mirafiori	2013-06-17	500	0	0	4191934722	1251650833
60	Mirafiori	2013-06-17	400	0	2	4191963056	12517
61	Mirafiori	2013-06-17	480	0	3	4191831944	1251728056
62	Mirafiori	2013-06-17	480	0	0	4191813611	1251690556
63	Mirafiori	2013-06-17	500	0	3	4191826389	1251788611
64	Mirafiori	2013-06-17	500	0	1	4191837222	1251818056
65	Mirafiori	2013-06-17	500	0	0	4191876667	1251786111
66	Mirafiori	2013-06-17	400	0	1	4191871667	1251838056
67	Mirafiori	2013-06-17	470	0	3	4191901111	1251815
1	Policlinico	2013-06-20	420	0	1	4190610833	1251025833
2	Policlinico	2013-06-20	200	0	0	4190581667	1251044167
3	Policlinico	2013-06-20	360	1	0	4190549722	1251060833
4	Policlinico	2013-06-20	440	0	0	4190511944	1251092222
5	Policlinico	2013-06-20	420	0	0	4190475	1251095833
6	Policlinico	2013-06-20	350	0	3	4190546667	12513175
7	Policlinico	2013-06-20	400	0	1	4190588056	12512575
8	Policlinico	2013-06-20	380	0	0	4190507222	1251139722
9	Policlinico	2013-06-20	480	0	0	4190516944	12511875
10	Policlinico	2013-06-20	470	0	0	41905325	1251146111
11	Policlinico	2013-06-20	410	0	0	4190545	1251171389
12	Policlinico	2013-06-20	460	1	1	4190553333	1251115278
13	Policlinico	2013-06-20	310	0	1	4190586389	1251166111
14	Policlinico	2013-06-20	380	0	0	4190601944	1251108611
15	Policlinico	2013-06-20	410	0	0	4190593611	1251146389
16	Policlinico	2013-06-20	380	0	0	4190635556	1251069167
17	Policlinico	2013-06-20	420	1	0	4190643333	1251238889
18	Policlinico	2013-06-20	490	1	0	4190673333	1251249722
19	Policlinico	2013-06-20	460	0	0	4190523333	1251248056
20	Policlinico	2013-06-20	370	0	1	41905575	1251245
21	Policlinico	2013-06-20	480	0	0	4190591667	1251226111
22	Policlinico	2013-06-20	470	0	0	4190619722	1251191389
23	Policlinico	2013-06-20	490	0	0	4190657222	1251173889
24	Policlinico	2013-06-20	400	0	0	4190654167	1251137778
49	Mirafiori	2013-06-20	450	0	2	4191900278	1251711389
50	Mirafiori	2013-06-20	480	1	0	4191921944	1251681667
51	Mirafiori	2013-06-20	460	0	3	4191939444	1251714444
52	Mirafiori	2013-06-20	460	0	2	4191934167	1251745278
53	Mirafiori	2013-06-20	480	0	0	4191903889	1251670833
54	Mirafiori	2013-06-20	380	0	1	41918575	125171
55	Mirafiori	2013-06-20	500	0	0	4191839722	1251685556
56	Mirafiori	2013-06-20	470	1	1	4191861389	1251624444
57	Mirafiori	2013-06-20	480	0	3	4191881389	1251596667
58	Mirafiori	2013-06-20	470	0	1	41919175	1251622778
59	Mirafiori	2013-06-20	480	0	1	4191934722	1251650833
60	Mirafiori	2013-06-20	380	1	0	4191963056	12517
61	Mirafiori	2013-06-20	480	1	5	4191831944	1251728056
62	Mirafiori	2013-06-20	480	0	4	4191813611	1251690556
63	Mirafiori	2013-06-20	480	0	1	4191826389	1251788611
64	Mirafiori	2013-06-20	470	1	2	4191837222	1251818056
65	Mirafiori	2013-06-20	480	0	0	4191876667	1251786111
66	Mirafiori	2013-06-20	380	0	0	4191871667	1251838056
67	Mirafiori	2013-06-20	410	0	0	4191901111	1251815
1	Policlinico	2013-06-24	480	0	0	4190610833	1251025833
2	Policlinico	2013-06-24	460	0	0	4190581667	1251044167
3	Policlinico	2013-06-24	480	0	0	4190549722	1251060833
4	Policlinico	2013-06-24	n.a.	n.a.	n.a.	4190511944	1251092222
5	Policlinico	2013-06-24	480	0	0	4190475	1251095833
6	Policlinico	2013-06-24	480	0	0	4190546667	12513175
7	Policlinico	2013-06-24	470	0	0	4190588056	12512575
8	Policlinico	2013-06-24	480	0	0	4190507222	1251139722
9	Policlinico	2013-06-24	470	0	0	4190516944	12511875
10	Policlinico	2013-06-24	370	0	0	41905325	1251146111
11	Policlinico	2013-06-24	400	0	0	4190545	1251171389
12	Policlinico	2013-06-24	450	0	0	4190553333	1251115278
13	Policlinico	2013-06-24	460	0	0	4190586389	1251166111
14	Policlinico	2013-06-24	350	0	0	4190601944	1251108611
15	Policlinico	2013-06-24	460	0	0	4190593611	1251146389
16	Policlinico	2013-06-24	470	0	0	4190635556	1251069167
17	Policlinico	2013-06-24	430	0	0	4190643333	1251238889
18	Policlinico	2013-06-24	480	0	0	4190673333	1251249722
19	Policlinico	2013-06-24	460	0	0	4190523333	1251248056
20	Policlinico	2013-06-24	470	0	0	41905575	1251245
21	Policlinico	2013-06-24	460	0	0	4190591667	1251226111
22	Policlinico	2013-06-24	480	0	0	4190619722	1251191389
23	Policlinico	2013-06-24	460	0	0	4190657222	1251173889
24	Policlinico	2013-06-24	480	0	0	4190654167	1251137778
49	Mirafiori	2013-06-24	420	0	0	4191900278	1251711389
50	Mirafiori	2013-06-24	430	1	1	4191921944	1251681667
51	Mirafiori	2013-06-24	470	0	0	4191939444	1251714444
52	Mirafiori	2013-06-24	480	0	0	4191934167	1251745278
53	Mirafiori	2013-06-24	470	0	0	4191903889	1251670833
54	Mirafiori	2013-06-24	450	0	0	41918575	125171
55	Mirafiori	2013-06-24	470	0	0	4191839722	1251685556
56	Mirafiori	2013-06-24	460	0	0	4191861389	1251624444
57	Mirafiori	2013-06-24	440	0	1	4191881389	1251596667
58	Mirafiori	2013-06-24	480	0	0	41919175	1251622778
59	Mirafiori	2013-06-24	480	0	0	4191934722	1251650833
60	Mirafiori	2013-06-24	460	0	0	4191963056	12517
61	Mirafiori	2013-06-24	490	0	0	4191831944	1251728056
62	Mirafiori	2013-06-24	480	0	0	4191813611	1251690556
63	Mirafiori	2013-06-24	490	0	0	4191826389	1251788611
64	Mirafiori	2013-06-24	480	0	0	4191837222	1251818056
65	Mirafiori	2013-06-24	470	0	0	4191876667	1251786111
66	Mirafiori	2013-06-24	480	0	0	4191871667	1251838056
67	Mirafiori	2013-06-24	500	0	0	4191901111	1251815
1	Policlinico	2013-06-27	480	0	0	4190610833	1251025833
2	Policlinico	2013-06-27	360	0	0	4190581667	1251044167
3	Policlinico	2013-06-27	480	0	0	4190549722	1251060833
4	Policlinico	2013-06-27	440	0	0	4190511944	1251092222
5	Policlinico	2013-06-27	440	0	0	4190475	1251095833
6	Policlinico	2013-06-27	400	0	0	4190546667	12513175
7	Policlinico	2013-06-27	430	0	0	4190588056	12512575
8	Policlinico	2013-06-27	460	0	0	4190507222	1251139722
9	Policlinico	2013-06-27	440	0	0	4190516944	12511875
10	Policlinico	2013-06-27	480	0	0	41905325	1251146111
11	Policlinico	2013-06-27	480	0	0	4190545	1251171389
12	Policlinico	2013-06-27	400	0	0	4190553333	1251115278
13	Policlinico	2013-06-27	360	0	0	4190586389	1251166111
14	Policlinico	2013-06-27	500	0	0	4190601944	1251108611
15	Policlinico	2013-06-27	420	0	0	4190593611	1251146389
16	Policlinico	2013-06-27	480	0	0	4190635556	1251069167
17	Policlinico	2013-06-27	420	0	0	4190643333	1251238889
18	Policlinico	2013-06-27	480	0	0	4190673333	1251249722
19	Policlinico	2013-06-27	460	0	0	4190523333	1251248056
20	Policlinico	2013-06-27	440	0	1	41905575	1251245
21	Policlinico	2013-06-27	410	0	0	4190591667	1251226111
22	Policlinico	2013-06-27	500	0	0	4190619722	1251191389
23	Policlinico	2013-06-27	420	0	0	4190657222	1251173889
24	Policlinico	2013-06-27	460	0	0	4190654167	1251137778
49	Mirafiori	2013-06-27	560	0	0	4191900278	1251711389
50	Mirafiori	2013-06-27	480	0	1	4191921944	1251681667
51	Mirafiori	2013-06-27	520	0	1	4191939444	1251714444
52	Mirafiori	2013-06-27	500	0	1	4191934167	1251745278
53	Mirafiori	2013-06-27	480	0	0	4191903889	1251670833
54	Mirafiori	2013-06-27	440	1	1	41918575	125171
55	Mirafiori	2013-06-27	440	0	0	4191839722	1251685556
56	Mirafiori	2013-06-27	480	0	0	4191861389	1251624444
57	Mirafiori	2013-06-27	420	0	1	4191881389	1251596667
58	Mirafiori	2013-06-27	520	0	0	41919175	1251622778
59	Mirafiori	2013-06-27	580	0	0	4191934722	1251650833
60	Mirafiori	2013-06-27	480	0	0	4191963056	12517
61	Mirafiori	2013-06-27	560	0	0	4191831944	1251728056
62	Mirafiori	2013-06-27	580	0	0	4191813611	1251690556
63	Mirafiori	2013-06-27	520	0	0	4191826389	1251788611
64	Mirafiori	2013-06-27	500	0	0	4191837222	1251818056
65	Mirafiori	2013-06-27	560	0	0	4191876667	1251786111
66	Mirafiori	2013-06-27	560	0	0	4191871667	1251838056
67	Mirafiori	2013-06-27	500	0	0	4191901111	1251815
1	Policlinico	2013-07-01	470	0	0	4190610833	1251025833
2	Policlinico	2013-07-01	350	0	0	4190581667	1251044167
3	Policlinico	2013-07-01	480	0	1	4190549722	1251060833
4	Policlinico	2013-07-01	430	0	0	4190511944	1251092222
5	Policlinico	2013-07-01	430	0	0	4190475	1251095833
6	Policlinico	2013-07-01	410	0	0	4190546667	12513175
7	Policlinico	2013-07-01	420	0	0	4190588056	12512575
8	Policlinico	2013-07-01	470	0	0	4190507222	1251139722
9	Policlinico	2013-07-01	430	0	0	4190516944	12511875
10	Policlinico	2013-07-01	470	0	0	41905325	1251146111
11	Policlinico	2013-07-01	480	0	0	4190545	1251171389
12	Policlinico	2013-07-01	400	0	0	4190553333	1251115278
13	Policlinico	2013-07-01	370	0	0	4190586389	1251166111
14	Policlinico	2013-07-01	490	0	0	4190601944	1251108611
15	Policlinico	2013-07-01	410	0	0	4190593611	1251146389
16	Policlinico	2013-07-01	460	0	0	4190635556	1251069167
17	Policlinico	2013-07-01	400	0	0	4190643333	1251238889
18	Policlinico	2013-07-01	480	0	0	4190673333	1251249722
19	Policlinico	2013-07-01	470	0	0	4190523333	1251248056
20	Policlinico	2013-07-01	440	0	0	41905575	1251245
21	Policlinico	2013-07-01	400	0	0	4190591667	1251226111
22	Policlinico	2013-07-01	490	0	0	4190619722	1251191389
23	Policlinico	2013-07-01	410	0	0	4190657222	1251173889
24	Policlinico	2013-07-01	450	0	0	4190654167	1251137778
49	Mirafiori	2013-07-01	500	0	0	4191900278	1251711389
50	Mirafiori	2013-07-01	480	0	0	4191921944	1251681667
51	Mirafiori	2013-07-01	490	0	0	4191939444	1251714444
52	Mirafiori	2013-07-01	500	0	0	4191934167	1251745278
53	Mirafiori	2013-07-01	460	0	2	4191903889	1251670833
54	Mirafiori	2013-07-01	420	0	1	41918575	125171
55	Mirafiori	2013-07-01	420	0	1	4191839722	1251685556
56	Mirafiori	2013-07-01	460	0	2	4191861389	1251624444
57	Mirafiori	2013-07-01	400	0	0	4191881389	1251596667
58	Mirafiori	2013-07-01	490	0	0	41919175	1251622778
59	Mirafiori	2013-07-01	500	0	0	4191934722	1251650833
60	Mirafiori	2013-07-01	470	0	0	4191963056	12517
61	Mirafiori	2013-07-01	480	0	0	4191831944	1251728056
62	Mirafiori	2013-07-01	490	0	0	4191813611	1251690556
63	Mirafiori	2013-07-01	n.a.	n.a.	n.a.	4191826389	1251788611
64	Mirafiori	2013-07-01	480	0	1	4191837222	1251818056
65	Mirafiori	2013-07-01	480	0	0	4191876667	1251786111
66	Mirafiori	2013-07-01	490	0	0	4191871667	1251838056
67	Mirafiori	2013-07-01	490	0	0	4191901111	1251815
1	Policlinico	2013-07-04	520	0	0	4190610833	1251025833
2	Policlinico	2013-07-04	320	0	0	4190581667	1251044167
3	Policlinico	2013-07-04	510	0	0	4190549722	1251060833
4	Policlinico	2013-07-04	430	0	0	4190511944	1251092222
5	Policlinico	2013-07-04	450	0	0	4190475	1251095833
6	Policlinico	2013-07-04	430	0	0	4190546667	12513175
7	Policlinico	2013-07-04	450	0	0	4190588056	12512575
8	Policlinico	2013-07-04	500	0	0	4190507222	1251139722
9	Policlinico	2013-07-04	480	0	0	4190516944	12511875
10	Policlinico	2013-07-04	480	0	0	41905325	1251146111
11	Policlinico	2013-07-04	480	0	0	4190545	1251171389
12	Policlinico	2013-07-04	430	0	0	4190553333	1251115278
13	Policlinico	2013-07-04	400	0	0	4190586389	1251166111
14	Policlinico	2013-07-04	520	0	0	4190601944	1251108611
15	Policlinico	2013-07-04	450	0	0	4190593611	1251146389
16	Policlinico	2013-07-04	480	0	0	4190635556	1251069167
17	Policlinico	2013-07-04	420	0	0	4190643333	1251238889
18	Policlinico	2013-07-04	490	0	0	4190673333	1251249722
19	Policlinico	2013-07-04	n.a.	n.a.	n.a.	4190523333	1251248056
20	Policlinico	2013-07-04	410	0	0	41905575	1251245
21	Policlinico	2013-07-04	450	0	0	4190591667	1251226111
22	Policlinico	2013-07-04	520	0	0	4190619722	1251191389
23	Policlinico	2013-07-04	560	0	0	4190657222	1251173889
24	Policlinico	2013-07-04	500	0	1	4190654167	1251137778
49	Mirafiori	2013-07-04	500	0	0	4191900278	1251711389
50	Mirafiori	2013-07-04	480	0	0	4191921944	1251681667
51	Mirafiori	2013-07-04	490	0	0	4191939444	1251714444
52	Mirafiori	2013-07-04	500	0	0	4191934167	1251745278
53	Mirafiori	2013-07-04	500	0	0	4191903889	1251670833
54	Mirafiori	2013-07-04	480	0	0	41918575	125171
55	Mirafiori	2013-07-04	460	0	0	4191839722	1251685556
56	Mirafiori	2013-07-04	470	0	0	4191861389	1251624444
57	Mirafiori	2013-07-04	430	0	0	4191881389	1251596667
58	Mirafiori	2013-07-04	520	0	1	41919175	1251622778
59	Mirafiori	2013-07-04	530	0	0	4191934722	1251650833
60	Mirafiori	2013-07-04	480	0	0	4191963056	12517
61	Mirafiori	2013-07-04	480	0	0	4191831944	1251728056
62	Mirafiori	2013-07-04	480	0	0	4191813611	1251690556
63	Mirafiori	2013-07-04	500	0	0	4191826389	1251788611
64	Mirafiori	2013-07-04	480	0	0	4191837222	1251818056
65	Mirafiori	2013-07-04	500	0	0	4191876667	1251786111
66	Mirafiori	2013-07-04	500	0	0	4191871667	1251838056
67	Mirafiori	2013-07-04	470	0	0	4191901111	1251815
1	Policlinico	2013-07-08	460	0	0	4190610833	1251025833
2	Policlinico	2013-07-08	400	0	0	4190581667	1251044167
3	Policlinico	2013-07-08	500	0	0	4190549722	1251060833
4	Policlinico	2013-07-08	540	0	0	4190511944	1251092222
5	Policlinico	2013-07-08	380	0	0	4190475	1251095833
6	Policlinico	2013-07-08	480	0	1	4190546667	12513175
7	Policlinico	2013-07-08	580	0	0	4190588056	12512575
8	Policlinico	2013-07-08	550	0	0	4190507222	1251139722
9	Policlinico	2013-07-08	480	0	0	4190516944	12511875
10	Policlinico	2013-07-08	600	0	0	41905325	1251146111
11	Policlinico	2013-07-08	520	0	0	4190545	1251171389
12	Policlinico	2013-07-08	480	0	0	4190553333	1251115278
13	Policlinico	2013-07-08	500	0	1	4190586389	1251166111
14	Policlinico	2013-07-08	500	0	0	4190601944	1251108611
15	Policlinico	2013-07-08	470	0	0	4190593611	1251146389
16	Policlinico	2013-07-08	480	0	0	4190635556	1251069167
17	Policlinico	2013-07-08	600	0	0	4190643333	1251238889
18	Policlinico	2013-07-08	520	0	2	4190673333	1251249722
19	Policlinico	2013-07-08	540	0	0	4190523333	1251248056
20	Policlinico	2013-07-08	480	0	0	41905575	1251245
21	Policlinico	2013-07-08	470	0	0	4190591667	1251226111
22	Policlinico	2013-07-08	500	0	0	4190619722	1251191389
23	Policlinico	2013-07-08	520	0	0	4190657222	1251173889
24	Policlinico	2013-07-08	500	0	0	4190654167	1251137778
49	Mirafiori	2013-07-08	510	0	1	4191900278	1251711389
50	Mirafiori	2013-07-08	520	0	1	4191921944	1251681667
51	Mirafiori	2013-07-08	500	0	0	4191939444	1251714444
52	Mirafiori	2013-07-08	500	0	0	4191934167	1251745278
53	Mirafiori	2013-07-08	480	0	0	4191903889	1251670833
54	Mirafiori	2013-07-08	580	0	0	41918575	125171
55	Mirafiori	2013-07-08	500	0	0	4191839722	1251685556
56	Mirafiori	2013-07-08	360	0	0	4191861389	1251624444
57	Mirafiori	2013-07-08	540	0	2	4191881389	1251596667
58	Mirafiori	2013-07-08	500	0	0	41919175	1251622778
59	Mirafiori	2013-07-08	480	0	0	4191934722	1251650833
60	Mirafiori	2013-07-08	480	0	0	4191963056	12517
61	Mirafiori	2013-07-08	560	0	0	4191831944	1251728056
62	Mirafiori	2013-07-08	580	0	0	4191813611	1251690556
63	Mirafiori	2013-07-08	580	0	0	4191826389	1251788611
64	Mirafiori	2013-07-08	560	0	1	4191837222	1251818056
65	Mirafiori	2013-07-08	520	0	0	4191876667	1251786111
66	Mirafiori	2013-07-08	520	0	0	4191871667	1251838056
67	Mirafiori	2013-07-08	500	0	1	4191901111	1251815
1	Policlinico	2013-07-11	500	0	0	4190610833	1251025833
2	Policlinico	2013-07-11	320	0	0	4190581667	1251044167
3	Policlinico	2013-07-11	480	0	0	4190549722	1251060833
4	Policlinico	2013-07-11	600	0	0	4190511944	1251092222
5	Policlinico	2013-07-11	460	0	0	4190475	1251095833
6	Policlinico	2013-07-11	500	0	0	4190546667	12513175
7	Policlinico	2013-07-11	480	0	0	4190588056	12512575
8	Policlinico	2013-07-11	600	0	0	4190507222	1251139722
9	Policlinico	2013-07-11	460	0	0	4190516944	12511875
10	Policlinico	2013-07-11	580	0	0	41905325	1251146111
11	Policlinico	2013-07-11	580	0	0	4190545	1251171389
12	Policlinico	2013-07-11	500	0	0	4190553333	1251115278
13	Policlinico	2013-07-11	520	0	0	4190586389	1251166111
14	Policlinico	2013-07-11	300	0	0	4190601944	1251108611
15	Policlinico	2013-07-11	550	0	1	4190593611	1251146389
16	Policlinico	2013-07-11	450	0	2	4190635556	1251069167
17	Policlinico	2013-07-11	350	0	0	4190643333	1251238889
18	Policlinico	2013-07-11	480	0	1	4190673333	1251249722
19	Policlinico	2013-07-11	520	0	0	4190523333	1251248056
20	Policlinico	2013-07-11	500	0	0	41905575	1251245
21	Policlinico	2013-07-11	460	0	0	4190591667	1251226111
22	Policlinico	2013-07-11	480	0	0	4190619722	1251191389
23	Policlinico	2013-07-11	520	0	0	4190657222	1251173889
24	Policlinico	2013-07-11	540	0	0	4190654167	1251137778
49	Mirafiori	2013-07-11	580	0	1	4191900278	1251711389
50	Mirafiori	2013-07-11	500	0	1	4191921944	1251681667
51	Mirafiori	2013-07-11	560	0	1	4191939444	1251714444
52	Mirafiori	2013-07-11	540	0	0	4191934167	1251745278
53	Mirafiori	2013-07-11	500	0	1	4191903889	1251670833
54	Mirafiori	2013-07-11	500	0	0	41918575	125171
55	Mirafiori	2013-07-11	540	0	0	4191839722	1251685556
56	Mirafiori	2013-07-11	520	0	0	4191861389	1251624444
57	Mirafiori	2013-07-11	560	0	1	4191881389	1251596667
58	Mirafiori	2013-07-11	480	0	0	41919175	1251622778
59	Mirafiori	2013-07-11	500	0	1	4191934722	1251650833
60	Mirafiori	2013-07-11	580	0	1	4191963056	12517
61	Mirafiori	2013-07-11	500	0	1	4191831944	1251728056
62	Mirafiori	2013-07-11	560	0	0	4191813611	1251690556
63	Mirafiori	2013-07-11	520	0	0	4191826389	1251788611
64	Mirafiori	2013-07-11	480	1	1	4191837222	1251818056
65	Mirafiori	2013-07-11	540	0	0	4191876667	1251786111
66	Mirafiori	2013-07-11	520	0	0	4191871667	1251838056
67	Mirafiori	2013-07-11	600	0	0	4191901111	1251815
1	Policlinico	2013-07-15	450	0	0	4190610833	1251025833
2	Policlinico	2013-07-15	400	0	0	4190581667	1251044167
3	Policlinico	2013-07-15	500	0	0	4190549722	1251060833
4	Policlinico	2013-07-15	480	0	0	4190511944	1251092222
5	Policlinico	2013-07-15	420	0	0	4190475	1251095833
6	Policlinico	2013-07-15	420	0	0	4190546667	12513175
7	Policlinico	2013-07-15	440	0	0	4190588056	12512575
8	Policlinico	2013-07-15	500	0	0	4190507222	1251139722
9	Policlinico	2013-07-15	420	0	0	4190516944	12511875
10	Policlinico	2013-07-15	460	0	0	41905325	1251146111
11	Policlinico	2013-07-15	460	0	0	4190545	1251171389
12	Policlinico	2013-07-15	460	0	0	4190553333	1251115278
13	Policlinico	2013-07-15	480	0	0	4190586389	1251166111
14	Policlinico	2013-07-15	460	0	0	4190601944	1251108611
15	Policlinico	2013-07-15	460	0	0	4190593611	1251146389
16	Policlinico	2013-07-15	480	0	0	4190635556	1251069167
17	Policlinico	2013-07-15	440	0	1	4190643333	1251238889
18	Policlinico	2013-07-15	460	0	0	4190673333	1251249722
19	Policlinico	2013-07-15	500	0	0	4190523333	1251248056
20	Policlinico	2013-07-15	500	0	1	41905575	1251245
21	Policlinico	2013-07-15	440	0	0	4190591667	1251226111
22	Policlinico	2013-07-15	480	0	0	4190619722	1251191389
23	Policlinico	2013-07-15	480	0	0	4190657222	1251173889
24	Policlinico	2013-07-15	460	0	0	4190654167	1251137778
49	Mirafiori	2013-07-15	480	0	0	4191900278	1251711389
50	Mirafiori	2013-07-15	480	0	0	4191921944	1251681667
51	Mirafiori	2013-07-15	500	0	0	4191939444	1251714444
52	Mirafiori	2013-07-15	510	0	0	4191934167	1251745278
53	Mirafiori	2013-07-15	500	0	0	4191903889	1251670833
54	Mirafiori	2013-07-15	480	0	0	41918575	125171
55	Mirafiori	2013-07-15	510	0	0	4191839722	1251685556
56	Mirafiori	2013-07-15	520	0	0	4191861389	1251624444
57	Mirafiori	2013-07-15	480	0	0	4191881389	1251596667
58	Mirafiori	2013-07-15	480	0	0	41919175	1251622778
59	Mirafiori	2013-07-15	490	0	1	4191934722	1251650833
60	Mirafiori	2013-07-15	520	0	0	4191963056	12517
61	Mirafiori	2013-07-15	460	0	1	4191831944	1251728056
62	Mirafiori	2013-07-15	500	0	0	4191813611	1251690556
63	Mirafiori	2013-07-15	500	0	0	4191826389	1251788611
64	Mirafiori	2013-07-15	460	0	0	4191837222	1251818056
65	Mirafiori	2013-07-15	480	0	0	4191876667	1251786111
66	Mirafiori	2013-07-15	480	0	0	4191871667	1251838056
67	Mirafiori	2013-07-15	520	0	0	4191901111	1251815
1	Policlinico	2013-07-18	460	0	0	4190610833	1251025833
2	Policlinico	2013-07-18	380	0	0	4190581667	1251044167
3	Policlinico	2013-07-18	400	0	0	4190549722	1251060833
4	Policlinico	2013-07-18	440	0	0	4190511944	1251092222
5	Policlinico	2013-07-18	280	0	0	4190475	1251095833
6	Policlinico	2013-07-18	420	0	0	4190546667	12513175
7	Policlinico	2013-07-18	440	0	0	4190588056	12512575
8	Policlinico	2013-07-18	440	0	0	4190507222	1251139722
9	Policlinico	2013-07-18	460	0	0	4190516944	12511875
10	Policlinico	2013-07-18	320	0	0	41905325	1251146111
11	Policlinico	2013-07-18	420	0	1	4190545	1251171389
12	Policlinico	2013-07-18	460	0	0	4190553333	1251115278
13	Policlinico	2013-07-18	420	0	1	4190586389	1251166111
14	Policlinico	2013-07-18	440	0	0	4190601944	1251108611
15	Policlinico	2013-07-18	440	0	0	4190593611	1251146389
16	Policlinico	2013-07-18	460	0	1	4190635556	1251069167
17	Policlinico	2013-07-18	420	0	0	4190643333	1251238889
18	Policlinico	2013-07-18	380	0	0	4190673333	1251249722
19	Policlinico	2013-07-18	420	0	0	4190523333	1251248056
20	Policlinico	2013-07-18	440	0	0	41905575	1251245
21	Policlinico	2013-07-18	400	0	0	4190591667	1251226111
22	Policlinico	2013-07-18	380	0	0	4190619722	1251191389
23	Policlinico	2013-07-18	420	0	0	4190657222	1251173889
24	Policlinico	2013-07-18	440	0	0	4190654167	1251137778
49	Mirafiori	2013-07-18	480	1	1	4191900278	1251711389
50	Mirafiori	2013-07-18	450	0	0	4191921944	1251681667
51	Mirafiori	2013-07-18	460	0	0	4191939444	1251714444
52	Mirafiori	2013-07-18	440	0	0	4191934167	1251745278
53	Mirafiori	2013-07-18	460	0	0	4191903889	1251670833
54	Mirafiori	2013-07-18	460	0	0	41918575	125171
55	Mirafiori	2013-07-18	460	0	0	4191839722	1251685556
56	Mirafiori	2013-07-18	420	0	0	4191861389	1251624444
57	Mirafiori	2013-07-18	440	0	0	4191881389	1251596667
58	Mirafiori	2013-07-18	440	1	2	41919175	1251622778
59	Mirafiori	2013-07-18	480	0	1	4191934722	1251650833
60	Mirafiori	2013-07-18	420	0	0	4191963056	12517
61	Mirafiori	2013-07-18	460	0	2	4191831944	1251728056
62	Mirafiori	2013-07-18	440	0	0	4191813611	1251690556
63	Mirafiori	2013-07-18	460	0	3	4191826389	1251788611
64	Mirafiori	2013-07-18	480	0	0	4191837222	1251818056
65	Mirafiori	2013-07-18	480	0	1	4191876667	1251786111
66	Mirafiori	2013-07-18	400	0	0	4191871667	1251838056
67	Mirafiori	2013-07-18	420	0	0	4191901111	1251815
1	Policlinico	2013-07-22	520	0	0	4190610833	1251025833
2	Policlinico	2013-07-22	400	0	0	4190581667	1251044167
3	Policlinico	2013-07-22	510	0	0	4190549722	1251060833
4	Policlinico	2013-07-22	480	0	0	4190511944	1251092222
5	Policlinico	2013-07-22	520	0	0	4190475	1251095833
6	Policlinico	2013-07-22	440	0	0	4190546667	12513175
7	Policlinico	2013-07-22	480	0	0	4190588056	12512575
8	Policlinico	2013-07-22	520	0	1	4190507222	1251139722
9	Policlinico	2013-07-22	500	0	1	4190516944	12511875
10	Policlinico	2013-07-22	500	0	0	41905325	1251146111
11	Policlinico	2013-07-22	520	0	1	4190545	1251171389
12	Policlinico	2013-07-22	480	0	0	4190553333	1251115278
13	Policlinico	2013-07-22	500	0	0	4190586389	1251166111
14	Policlinico	2013-07-22	480	0	0	4190601944	1251108611
15	Policlinico	2013-07-22	480	0	2	4190593611	1251146389
16	Policlinico	2013-07-22	520	0	0	4190635556	1251069167
17	Policlinico	2013-07-22	460	0	0	4190643333	1251238889
18	Policlinico	2013-07-22	520	0	0	4190673333	1251249722
19	Policlinico	2013-07-22	480	0	0	4190523333	1251248056
20	Policlinico	2013-07-22	480	0	0	41905575	1251245
21	Policlinico	2013-07-22	480	0	0	4190591667	1251226111
22	Policlinico	2013-07-22	460	0	0	4190619722	1251191389
23	Policlinico	2013-07-22	500	0	0	4190657222	1251173889
24	Policlinico	2013-07-22	500	0	0	4190654167	1251137778
49	Mirafiori	2013-07-22	600	0	1	4191900278	1251711389
50	Mirafiori	2013-07-22	520	0	1	4191921944	1251681667
51	Mirafiori	2013-07-22	500	0	0	4191939444	1251714444
52	Mirafiori	2013-07-22	480	0	0	4191934167	1251745278
53	Mirafiori	2013-07-22	480	0	1	4191903889	1251670833
54	Mirafiori	2013-07-22	480	0	0	41918575	125171
55	Mirafiori	2013-07-22	480	0	0	4191839722	1251685556
56	Mirafiori	2013-07-22	420	0	2	4191861389	1251624444
57	Mirafiori	2013-07-22	480	0	0	4191881389	1251596667
58	Mirafiori	2013-07-22	420	0	1	41919175	1251622778
59	Mirafiori	2013-07-22	500	0	0	4191934722	1251650833
60	Mirafiori	2013-07-22	520	0	0	4191963056	12517
61	Mirafiori	2013-07-22	500	0	1	4191831944	1251728056
62	Mirafiori	2013-07-22	500	0	0	4191813611	1251690556
63	Mirafiori	2013-07-22	480	0	0	4191826389	1251788611
64	Mirafiori	2013-07-22	480	0	0	4191837222	1251818056
65	Mirafiori	2013-07-22	500	0	0	4191876667	1251786111
66	Mirafiori	2013-07-22	480	0	0	4191871667	1251838056
67	Mirafiori	2013-07-22	480	0	0	4191901111	1251815
1	Policlinico	2013-07-25	420	0	1	4190610833	1251025833
2	Policlinico	2013-07-25	280	0	0	4190581667	1251044167
3	Policlinico	2013-07-25	420	0	1	4190549722	1251060833
4	Policlinico	2013-07-25	400	0	1	4190511944	1251092222
5	Policlinico	2013-07-25	400	0	1	4190475	1251095833
6	Policlinico	2013-07-25	380	0	0	4190546667	12513175
7	Policlinico	2013-07-25	380	0	0	4190588056	12512575
8	Policlinico	2013-07-25	400	0	1	4190507222	1251139722
9	Policlinico	2013-07-25	440	0	0	4190516944	12511875
10	Policlinico	2013-07-25	420	0	0	41905325	1251146111
11	Policlinico	2013-07-25	400	0	1	4190545	1251171389
12	Policlinico	2013-07-25	420	0	0	4190553333	1251115278
13	Policlinico	2013-07-25	380	0	0	4190586389	1251166111
14	Policlinico	2013-07-25	400	0	0	4190601944	1251108611
15	Policlinico	2013-07-25	420	0	1	4190593611	1251146389
16	Policlinico	2013-07-25	440	0	0	4190635556	1251069167
17	Policlinico	2013-07-25	420	0	0	4190643333	1251238889
18	Policlinico	2013-07-25	460	0	2	4190673333	1251249722
19	Policlinico	2013-07-25	400	0	3	4190523333	1251248056
20	Policlinico	2013-07-25	400	0	0	41905575	1251245
21	Policlinico	2013-07-25	420	0	0	4190591667	1251226111
22	Policlinico	2013-07-25	420	0	1	4190619722	1251191389
23	Policlinico	2013-07-25	440	0	1	4190657222	1251173889
24	Policlinico	2013-07-25	400	0	0	4190654167	1251137778
49	Mirafiori	2013-07-25	480	0	1	4191900278	1251711389
50	Mirafiori	2013-07-25	480	0	2	4191921944	1251681667
51	Mirafiori	2013-07-25	460	0	3	4191939444	1251714444
52	Mirafiori	2013-07-25	480	0	0	4191934167	1251745278
53	Mirafiori	2013-07-25	380	0	3	4191903889	1251670833
54	Mirafiori	2013-07-25	480	0	0	41918575	125171
55	Mirafiori	2013-07-25	480	0	1	4191839722	1251685556
56	Mirafiori	2013-07-25	460	0	2	4191861389	1251624444
57	Mirafiori	2013-07-25	480	0	3	4191881389	1251596667
58	Mirafiori	2013-07-25	460	0	2	41919175	1251622778
59	Mirafiori	2013-07-25	480	0	2	4191934722	1251650833
60	Mirafiori	2013-07-25	480	0	0	4191963056	12517
61	Mirafiori	2013-07-25	480	0	5	4191831944	1251728056
62	Mirafiori	2013-07-25	460	0	0	4191813611	1251690556
63	Mirafiori	2013-07-25	500	0	2	4191826389	1251788611
64	Mirafiori	2013-07-25	480	0	0	4191837222	1251818056
65	Mirafiori	2013-07-25	480	0	0	4191876667	1251786111
66	Mirafiori	2013-07-25	480	0	1	4191871667	1251838056
67	Mirafiori	2013-07-25	480	0	1	4191901111	1251815
1	Policlinico	2013-07-29	440	0	0	4190610833	1251025833
2	Policlinico	2013-07-29	280	0	0	4190581667	1251044167
3	Policlinico	2013-07-29	440	0	0	4190549722	1251060833
4	Policlinico	2013-07-29	420	0	0	4190511944	1251092222
5	Policlinico	2013-07-29	340	0	0	4190475	1251095833
6	Policlinico	2013-07-29	400	0	1	4190546667	12513175
7	Policlinico	2013-07-29	440	0	0	4190588056	12512575
8	Policlinico	2013-07-29	480	0	0	4190507222	1251139722
9	Policlinico	2013-07-29	280	0	0	4190516944	12511875
10	Policlinico	2013-07-29	480	0	0	41905325	1251146111
11	Policlinico	2013-07-29	280	0	1	4190545	1251171389
12	Policlinico	2013-07-29	400	0	0	4190553333	1251115278
13	Policlinico	2013-07-29	440	0	0	4190586389	1251166111
14	Policlinico	2013-07-29	440	0	0	4190601944	1251108611
15	Policlinico	2013-07-29	460	0	0	4190593611	1251146389
16	Policlinico	2013-07-29	440	0	1	4190635556	1251069167
17	Policlinico	2013-07-29	440	0	2	4190643333	1251238889
18	Policlinico	2013-07-29	440	0	1	4190673333	1251249722
19	Policlinico	2013-07-29	500	0	2	4190523333	1251248056
20	Policlinico	2013-07-29	480	0	0	41905575	1251245
21	Policlinico	2013-07-29	460	0	0	4190591667	1251226111
22	Policlinico	2013-07-29	460	0	3	4190619722	1251191389
23	Policlinico	2013-07-29	460	0	0	4190657222	1251173889
24	Policlinico	2013-07-29	420	0	0	4190654167	1251137778
49	Mirafiori	2013-07-29	440	0	0	4191900278	1251711389
50	Mirafiori	2013-07-29	440	0	2	4191921944	1251681667
51	Mirafiori	2013-07-29	480	0	1	4191939444	1251714444
52	Mirafiori	2013-07-29	480	0	0	4191934167	1251745278
53	Mirafiori	2013-07-29	440	0	2	4191903889	1251670833
54	Mirafiori	2013-07-29	440	0	1	41918575	125171
55	Mirafiori	2013-07-29	460	1	1	4191839722	1251685556
56	Mirafiori	2013-07-29	420	0	1	4191861389	1251624444
57	Mirafiori	2013-07-29	460	0	0	4191881389	1251596667
58	Mirafiori	2013-07-29	460	0	0	41919175	1251622778
59	Mirafiori	2013-07-29	460	0	0	4191934722	1251650833
60	Mirafiori	2013-07-29	480	0	0	4191963056	12517
61	Mirafiori	2013-07-29	480	0	1	4191831944	1251728056
62	Mirafiori	2013-07-29	480	0	0	4191813611	1251690556
63	Mirafiori	2013-07-29	400	0	0	4191826389	1251788611
64	Mirafiori	2013-07-29	440	0	3	4191837222	1251818056
65	Mirafiori	2013-07-29	460	0	0	4191876667	1251786111
66	Mirafiori	2013-07-29	440	0	0	4191871667	1251838056
67	Mirafiori	2013-07-29	420	0	0	4191901111	1251815
1	Policlinico	2013-08-01	380	0	0	4190610833	1251025833
2	Policlinico	2013-08-01	320	0	0	4190581667	1251044167
3	Policlinico	2013-08-01	440	0	1	4190549722	1251060833
4	Policlinico	2013-08-01	460	0	0	4190511944	1251092222
5	Policlinico	2013-08-01	280	0	0	4190475	1251095833
6	Policlinico	2013-08-01	360	0	0	4190546667	12513175
7	Policlinico	2013-08-01	n.a.	n.a.	n.a.	4190588056	12512575
8	Policlinico	2013-08-01	400	0	0	4190507222	1251139722
9	Policlinico	2013-08-01	420	0	0	4190516944	12511875
10	Policlinico	2013-08-01	400	0	0	41905325	1251146111
11	Policlinico	2013-08-01	200	0	0	4190545	1251171389
12	Policlinico	2013-08-01	360	0	0	4190553333	1251115278
13	Policlinico	2013-08-01	440	0	0	4190586389	1251166111
14	Policlinico	2013-08-01	460	0	0	4190601944	1251108611
15	Policlinico	2013-08-01	440	0	1	4190593611	1251146389
16	Policlinico	2013-08-01	440	0	3	4190635556	1251069167
17	Policlinico	2013-08-01	420	0	0	4190643333	1251238889
18	Policlinico	2013-08-01	440	1	1	4190673333	1251249722
19	Policlinico	2013-08-01	400	0	0	4190523333	1251248056
20	Policlinico	2013-08-01	360	0	0	41905575	1251245
21	Policlinico	2013-08-01	380	0	0	4190591667	1251226111
22	Policlinico	2013-08-01	380	1	2	4190619722	1251191389
23	Policlinico	2013-08-01	360	0	0	4190657222	1251173889
24	Policlinico	2013-08-01	400	0	1	4190654167	1251137778
49	Mirafiori	2013-08-01	440	0	1	4191900278	1251711389
50	Mirafiori	2013-08-01	440	0	1	4191921944	1251681667
51	Mirafiori	2013-08-01	440	0	0	4191939444	1251714444
52	Mirafiori	2013-08-01	460	0	0	4191934167	1251745278
53	Mirafiori	2013-08-01	420	0	1	4191903889	1251670833
54	Mirafiori	2013-08-01	440	0	0	41918575	125171
55	Mirafiori	2013-08-01	460	0	2	4191839722	1251685556
56	Mirafiori	2013-08-01	420	0	1	4191861389	1251624444
57	Mirafiori	2013-08-01	440	1	1	4191881389	1251596667
58	Mirafiori	2013-08-01	440	0	0	41919175	1251622778
59	Mirafiori	2013-08-01	440	0	0	4191934722	1251650833
60	Mirafiori	2013-08-01	460	0	0	4191963056	12517
61	Mirafiori	2013-08-01	460	3	2	4191831944	1251728056
62	Mirafiori	2013-08-01	480	0	0	4191813611	1251690556
63	Mirafiori	2013-08-01	440	0	0	4191826389	1251788611
64	Mirafiori	2013-08-01	480	0	0	4191837222	1251818056
65	Mirafiori	2013-08-01	480	0	0	4191876667	1251786111
66	Mirafiori	2013-08-01	420	0	0	4191871667	1251838056
67	Mirafiori	2013-08-01	440	0	0	4191901111	1251815
1	Policlinico	2013-08-05	440	0	0	4190610833	1251025833
2	Policlinico	2013-08-05	240	0	0	4190581667	1251044167
3	Policlinico	2013-08-05	80	0	1	4190549722	1251060833
4	Policlinico	2013-08-05	440	0	0	4190511944	1251092222
5	Policlinico	2013-08-05	440	0	0	4190475	1251095833
6	Policlinico	2013-08-05	440	0	0	4190546667	12513175
7	Policlinico	2013-08-05	460	0	0	4190588056	12512575
8	Policlinico	2013-08-05	480	0	0	4190507222	1251139722
9	Policlinico	2013-08-05	440	0	0	4190516944	12511875
10	Policlinico	2013-08-05	460	0	1	41905325	1251146111
11	Policlinico	2013-08-05	440	0	0	4190545	1251171389
12	Policlinico	2013-08-05	420	0	0	4190553333	1251115278
13	Policlinico	2013-08-05	440	0	0	4190586389	1251166111
14	Policlinico	2013-08-05	440	0	0	4190601944	1251108611
15	Policlinico	2013-08-05	430	0	0	4190593611	1251146389
16	Policlinico	2013-08-05	420	0	0	4190635556	1251069167
17	Policlinico	2013-08-05	460	0	1	4190643333	1251238889
18	Policlinico	2013-08-05	460	0	0	4190673333	1251249722
19	Policlinico	2013-08-05	460	0	0	4190523333	1251248056
20	Policlinico	2013-08-05	460	0	2	41905575	1251245
21	Policlinico	2013-08-05	480	0	0	4190591667	1251226111
22	Policlinico	2013-08-05	460	0	0	4190619722	1251191389
23	Policlinico	2013-08-05	460	0	1	4190657222	1251173889
24	Policlinico	2013-08-05	460	0	0	4190654167	1251137778
49	Mirafiori	2013-08-05	460	0	0	4191900278	1251711389
50	Mirafiori	2013-08-05	460	0	1	4191921944	1251681667
51	Mirafiori	2013-08-05	440	0	0	4191939444	1251714444
52	Mirafiori	2013-08-05	440	0	0	4191934167	1251745278
53	Mirafiori	2013-08-05	420	0	2	4191903889	1251670833
54	Mirafiori	2013-08-05	420	0	1	41918575	125171
55	Mirafiori	2013-08-05	460	1	3	4191839722	1251685556
56	Mirafiori	2013-08-05	460	0	1	4191861389	1251624444
57	Mirafiori	2013-08-05	460	0	2	4191881389	1251596667
58	Mirafiori	2013-08-05	440	0	2	41919175	1251622778
59	Mirafiori	2013-08-05	460	0	2	4191934722	1251650833
60	Mirafiori	2013-08-05	520	0	0	4191963056	12517
61	Mirafiori	2013-08-05	480	0	6	4191831944	1251728056
62	Mirafiori	2013-08-05	440	0	2	4191813611	1251690556
63	Mirafiori	2013-08-05	440	0	4	4191826389	1251788611
64	Mirafiori	2013-08-05	460	0	3	4191837222	1251818056
65	Mirafiori	2013-08-05	460	0	4	4191876667	1251786111
66	Mirafiori	2013-08-05	440	1	1	4191871667	1251838056
67	Mirafiori	2013-08-05	460	1	2	4191901111	1251815
1	Policlinico	2013-08-08	300	0	0	4190610833	1251025833
2	Policlinico	2013-08-08	180	0	0	4190581667	1251044167
3	Policlinico	2013-08-08	80	0	0	4190549722	1251060833
4	Policlinico	2013-08-08	340	0	0	4190511944	1251092222
5	Policlinico	2013-08-08	260	0	0	4190475	1251095833
6	Policlinico	2013-08-08	360	0	0	4190546667	12513175
7	Policlinico	2013-08-08	400	0	0	4190588056	12512575
8	Policlinico	2013-08-08	400	0	0	4190507222	1251139722
9	Policlinico	2013-08-08	420	0	0	4190516944	12511875
10	Policlinico	2013-08-08	380	0	1	41905325	1251146111
11	Policlinico	2013-08-08	440	0	0	4190545	1251171389
12	Policlinico	2013-08-08	260	0	0	4190553333	1251115278
13	Policlinico	2013-08-08	360	0	0	4190586389	1251166111
14	Policlinico	2013-08-08	360	0	0	4190601944	1251108611
15	Policlinico	2013-08-08	400	0	0	4190593611	1251146389
16	Policlinico	2013-08-08	380	0	1	4190635556	1251069167
17	Policlinico	2013-08-08	360	0	2	4190643333	1251238889
18	Policlinico	2013-08-08	360	0	3	4190673333	1251249722
19	Policlinico	2013-08-08	380	0	0	4190523333	1251248056
20	Policlinico	2013-08-08	380	0	3	41905575	1251245
21	Policlinico	2013-08-08	360	0	0	4190591667	1251226111
22	Policlinico	2013-08-08	400	0	0	4190619722	1251191389
23	Policlinico	2013-08-08	380	0	0	4190657222	1251173889
24	Policlinico	2013-08-08	360	0	0	4190654167	1251137778
49	Mirafiori	2013-08-08	420	0	2	4191900278	1251711389
50	Mirafiori	2013-08-08	420	0	1	4191921944	1251681667
51	Mirafiori	2013-08-08	400	0	2	4191939444	1251714444
52	Mirafiori	2013-08-08	280	4	3	4191934167	1251745278
53	Mirafiori	2013-08-08	220	0	1	4191903889	1251670833
54	Mirafiori	2013-08-08	440	0	0	41918575	125171
55	Mirafiori	2013-08-08	420	0	7	4191839722	1251685556
56	Mirafiori	2013-08-08	400	0	1	4191861389	1251624444
57	Mirafiori	2013-08-08	420	0	0	4191881389	1251596667
58	Mirafiori	2013-08-08	440	0	0	41919175	1251622778
59	Mirafiori	2013-08-08	420	0	0	4191934722	1251650833
60	Mirafiori	2013-08-08	440	0	0	4191963056	12517
61	Mirafiori	2013-08-08	440	0	3	4191831944	1251728056
62	Mirafiori	2013-08-08	440	0	4	4191813611	1251690556
63	Mirafiori	2013-08-08	400	0	2	4191826389	1251788611
64	Mirafiori	2013-08-08	400	0	2	4191837222	1251818056
65	Mirafiori	2013-08-08	460	1	6	4191876667	1251786111
66	Mirafiori	2013-08-08	420	0	0	4191871667	1251838056
67	Mirafiori	2013-08-08	480	1	3	4191901111	1251815
1	Policlinico	2013-08-12	380	0	0	4190610833	1251025833
2	Policlinico	2013-08-12	260	0	0	4190581667	1251044167
3	Policlinico	2013-08-12	280	0	0	4190549722	1251060833
4	Policlinico	2013-08-12	280	0	0	4190511944	1251092222
5	Policlinico	2013-08-12	260	0	0	4190475	1251095833
6	Policlinico	2013-08-12	340	0	0	4190546667	12513175
7	Policlinico	2013-08-12	360	0	0	4190588056	12512575
8	Policlinico	2013-08-12	380	0	0	4190507222	1251139722
9	Policlinico	2013-08-12	360	0	0	4190516944	12511875
10	Policlinico	2013-08-12	400	0	0	41905325	1251146111
11	Policlinico	2013-08-12	400	0	0	4190545	1251171389
12	Policlinico	2013-08-12	420	0	0	4190553333	1251115278
13	Policlinico	2013-08-12	400	0	0	4190586389	1251166111
14	Policlinico	2013-08-12	440	0	0	4190601944	1251108611
15	Policlinico	2013-08-12	420	0	1	4190593611	1251146389
16	Policlinico	2013-08-12	420	0	0	4190635556	1251069167
17	Policlinico	2013-08-12	440	0	1	4190643333	1251238889
18	Policlinico	2013-08-12	420	0	1	4190673333	1251249722
19	Policlinico	2013-08-12	400	0	0	4190523333	1251248056
20	Policlinico	2013-08-12	400	0	0	41905575	1251245
21	Policlinico	2013-08-12	400	1	0	4190591667	1251226111
22	Policlinico	2013-08-12	400	0	0	4190619722	1251191389
23	Policlinico	2013-08-12	420	0	0	4190657222	1251173889
24	Policlinico	2013-08-12	440	0	0	4190654167	1251137778
49	Mirafiori	2013-08-12	460	1	0	4191900278	1251711389
50	Mirafiori	2013-08-12	480	0	3	4191921944	1251681667
51	Mirafiori	2013-08-12	480	0	3	4191939444	1251714444
52	Mirafiori	2013-08-12	480	0	2	4191934167	1251745278
53	Mirafiori	2013-08-12	460	0	1	4191903889	1251670833
54	Mirafiori	2013-08-12	420	0	1	41918575	125171
55	Mirafiori	2013-08-12	460	1	5	4191839722	1251685556
56	Mirafiori	2013-08-12	480	0	2	4191861389	1251624444
57	Mirafiori	2013-08-12	480	0	1	4191881389	1251596667
58	Mirafiori	2013-08-12	460	1	1	41919175	1251622778
59	Mirafiori	2013-08-12	460	0	0	4191934722	1251650833
60	Mirafiori	2013-08-12	460	1	1	4191963056	12517
61	Mirafiori	2013-08-12	480	0	4	4191831944	1251728056
62	Mirafiori	2013-08-12	460	0	1	4191813611	1251690556
63	Mirafiori	2013-08-12	460	0	3	4191826389	1251788611
64	Mirafiori	2013-08-12	460	0	2	4191837222	1251818056
65	Mirafiori	2013-08-12	460	0	2	4191876667	1251786111
66	Mirafiori	2013-08-12	460	0	1	4191871667	1251838056
67	Mirafiori	2013-08-12	480	0	0	4191901111	1251815
1	Policlinico	2013-08-15	260	0	0	4190610833	1251025833
2	Policlinico	2013-08-15	220	0	0	4190581667	1251044167
3	Policlinico	2013-08-15	320	0	1	4190549722	1251060833
4	Policlinico	2013-08-15	340	0	0	4190511944	1251092222
5	Policlinico	2013-08-15	340	0	0	4190475	1251095833
6	Policlinico	2013-08-15	400	0	0	4190546667	12513175
7	Policlinico	2013-08-15	n.a.	n.a.	n.a.	4190588056	12512575
8	Policlinico	2013-08-15	400	0	0	4190507222	1251139722
9	Policlinico	2013-08-15	400	0	0	4190516944	12511875
10	Policlinico	2013-08-15	380	1	1	41905325	1251146111
11	Policlinico	2013-08-15	380	1	2	4190545	1251171389
12	Policlinico	2013-08-15	80	0	0	4190553333	1251115278
13	Policlinico	2013-08-15	280	0	0	4190586389	1251166111
14	Policlinico	2013-08-15	400	0	0	4190601944	1251108611
15	Policlinico	2013-08-15	360	1	0	4190593611	1251146389
16	Policlinico	2013-08-15	380	0	0	4190635556	1251069167
17	Policlinico	2013-08-15	360	0	0	4190643333	1251238889
18	Policlinico	2013-08-15	380	0	0	4190673333	1251249722
19	Policlinico	2013-08-15	380	0	0	4190523333	1251248056
20	Policlinico	2013-08-15	380	0	0	41905575	1251245
21	Policlinico	2013-08-15	400	0	0	4190591667	1251226111
22	Policlinico	2013-08-15	340	1	2	4190619722	1251191389
23	Policlinico	2013-08-15	420	0	0	4190657222	1251173889
24	Policlinico	2013-08-15	420	0	1	4190654167	1251137778
49	Mirafiori	2013-08-15	440	0	1	4191900278	1251711389
50	Mirafiori	2013-08-15	440	0	1	4191921944	1251681667
51	Mirafiori	2013-08-15	460	0	1	4191939444	1251714444
52	Mirafiori	2013-08-15	440	0	6	4191934167	1251745278
53	Mirafiori	2013-08-15	420	0	3	4191903889	1251670833
54	Mirafiori	2013-08-15	420	1	0	41918575	125171
55	Mirafiori	2013-08-15	440	0	4	4191839722	1251685556
56	Mirafiori	2013-08-15	460	0	2	4191861389	1251624444
57	Mirafiori	2013-08-15	480	0	0	4191881389	1251596667
58	Mirafiori	2013-08-15	480	0	2	41919175	1251622778
59	Mirafiori	2013-08-15	440	0	0	4191934722	1251650833
60	Mirafiori	2013-08-15	460	0	1	4191963056	12517
61	Mirafiori	2013-08-15	460	1	4	4191831944	1251728056
62	Mirafiori	2013-08-15	440	0	1	4191813611	1251690556
63	Mirafiori	2013-08-15	460	1	3	4191826389	1251788611
64	Mirafiori	2013-08-15	440	3	2	4191837222	1251818056
65	Mirafiori	2013-08-15	460	0	4	4191876667	1251786111
66	Mirafiori	2013-08-15	420	0	2	4191871667	1251838056
67	Mirafiori	2013-08-15	460	0	0	4191901111	1251815
1	Policlinico	2013-08-19	400	0	0	4190610833	1251025833
2	Policlinico	2013-08-19	340	0	0	4190581667	1251044167
3	Policlinico	2013-08-19	380	0	0	4190549722	1251060833
4	Policlinico	2013-08-19	440	0	0	4190511944	1251092222
5	Policlinico	2013-08-19	340	0	0	4190475	1251095833
6	Policlinico	2013-08-19	440	0	0	4190546667	12513175
7	Policlinico	2013-08-19	420	0	1	4190588056	12512575
8	Policlinico	2013-08-19	440	0	0	4190507222	1251139722
9	Policlinico	2013-08-19	460	0	0	4190516944	12511875
10	Policlinico	2013-08-19	400	0	1	41905325	1251146111
11	Policlinico	2013-08-19	420	0	0	4190545	1251171389
12	Policlinico	2013-08-19	440	0	0	4190553333	1251115278
13	Policlinico	2013-08-19	460	0	0	4190586389	1251166111
14	Policlinico	2013-08-19	440	0	0	4190601944	1251108611
15	Policlinico	2013-08-19	440	0	0	4190593611	1251146389
16	Policlinico	2013-08-19	440	0	0	4190635556	1251069167
17	Policlinico	2013-08-19	440	0	1	4190643333	1251238889
18	Policlinico	2013-08-19	460	0	2	4190673333	1251249722
19	Policlinico	2013-08-19	460	0	0	4190523333	1251248056
20	Policlinico	2013-08-19	460	0	0	41905575	1251245
21	Policlinico	2013-08-19	440	0	0	4190591667	1251226111
22	Policlinico	2013-08-19	440	0	0	4190619722	1251191389
23	Policlinico	2013-08-19	460	0	1	4190657222	1251173889
24	Policlinico	2013-08-19	460	0	0	4190654167	1251137778
49	Mirafiori	2013-08-19	400	0	0	4191900278	1251711389
50	Mirafiori	2013-08-19	420	0	0	4191921944	1251681667
51	Mirafiori	2013-08-19	380	0	1	4191939444	1251714444
52	Mirafiori	2013-08-19	440	0	2	4191934167	1251745278
53	Mirafiori	2013-08-19	460	0	0	4191903889	1251670833
54	Mirafiori	2013-08-19	440	0	0	41918575	125171
55	Mirafiori	2013-08-19	380	0	1	4191839722	1251685556
56	Mirafiori	2013-08-19	400	0	0	4191861389	1251624444
57	Mirafiori	2013-08-19	440	0	1	4191881389	1251596667
58	Mirafiori	2013-08-19	420	0	0	41919175	1251622778
59	Mirafiori	2013-08-19	400	0	0	4191934722	1251650833
60	Mirafiori	2013-08-19	380	0	0	4191963056	12517
61	Mirafiori	2013-08-19	460	0	1	4191831944	1251728056
62	Mirafiori	2013-08-19	460	0	1	4191813611	1251690556
63	Mirafiori	2013-08-19	420	0	7	4191826389	1251788611
64	Mirafiori	2013-08-19	440	2	0	4191837222	1251818056
65	Mirafiori	2013-08-19	420	0	0	4191876667	1251786111
66	Mirafiori	2013-08-19	340	0	3	4191871667	1251838056
67	Mirafiori	2013-08-19	400	0	0	4191901111	1251815
1	Policlinico	2013-08-22	440	0	0	4190610833	1251025833
2	Policlinico	2013-08-22	440	0	0	4190581667	1251044167
3	Policlinico	2013-08-22	n.a.	n.a.	n.a.	4190549722	1251060833
4	Policlinico	2013-08-22	460	0	1	4190511944	1251092222
5	Policlinico	2013-08-22	480	0	0	4190475	1251095833
6	Policlinico	2013-08-22	440	0	0	4190546667	12513175
7	Policlinico	2013-08-22	n.a.	n.a.	n.a.	4190588056	12512575
8	Policlinico	2013-08-22	440	0	0	4190507222	1251139722
9	Policlinico	2013-08-22	420	0	0	4190516944	12511875
10	Policlinico	2013-08-22	460	0	0	41905325	1251146111
11	Policlinico	2013-08-22	400	0	0	4190545	1251171389
12	Policlinico	2013-08-22	400	0	0	4190553333	1251115278
13	Policlinico	2013-08-22	440	0	0	4190586389	1251166111
14	Policlinico	2013-08-22	440	0	0	4190601944	1251108611
15	Policlinico	2013-08-22	440	0	0	4190593611	1251146389
16	Policlinico	2013-08-22	460	0	0	4190635556	1251069167
17	Policlinico	2013-08-22	440	0	3	4190643333	1251238889
18	Policlinico	2013-08-22	440	1	1	4190673333	1251249722
19	Policlinico	2013-08-22	460	0	0	4190523333	1251248056
20	Policlinico	2013-08-22	420	1	1	41905575	1251245
21	Policlinico	2013-08-22	440	0	0	4190591667	1251226111
22	Policlinico	2013-08-22	420	1	0	4190619722	1251191389
23	Policlinico	2013-08-22	440	0	0	4190657222	1251173889
24	Policlinico	2013-08-22	440	0	0	4190654167	1251137778
49	Mirafiori	2013-08-22	460	0	1	4191900278	1251711389
50	Mirafiori	2013-08-22	460	0	0	4191921944	1251681667
51	Mirafiori	2013-08-22	480	0	1	4191939444	1251714444
52	Mirafiori	2013-08-22	440	0	0	4191934167	1251745278
53	Mirafiori	2013-08-22	480	0	1	4191903889	1251670833
54	Mirafiori	2013-08-22	440	0	0	41918575	125171
55	Mirafiori	2013-08-22	460	0	2	4191839722	1251685556
56	Mirafiori	2013-08-22	460	0	0	4191861389	1251624444
57	Mirafiori	2013-08-22	460	0	0	4191881389	1251596667
58	Mirafiori	2013-08-22	480	0	1	41919175	1251622778
59	Mirafiori	2013-08-22	460	0	1	4191934722	1251650833
60	Mirafiori	2013-08-22	440	0	0	4191963056	12517
61	Mirafiori	2013-08-22	480	0	3	4191831944	1251728056
62	Mirafiori	2013-08-22	480	0	2	4191813611	1251690556
63	Mirafiori	2013-08-22	440	1	0	4191826389	1251788611
64	Mirafiori	2013-08-22	480	0	1	4191837222	1251818056
65	Mirafiori	2013-08-22	440	0	1	4191876667	1251786111
66	Mirafiori	2013-08-22	440	0	1	4191871667	1251838056
67	Mirafiori	2013-08-22	460	0	0	4191901111	1251815
1	Policlinico	2013-08-26	480	0	0	4190610833	1251025833
2	Policlinico	2013-08-26	280	0	0	4190581667	1251044167
3	Policlinico	2013-08-26	460	0	0	4190549722	1251060833
4	Policlinico	2013-08-26	420	0	0	4190511944	1251092222
5	Policlinico	2013-08-26	460	0	0	4190475	1251095833
6	Policlinico	2013-08-26	520	0	1	4190546667	12513175
7	Policlinico	2013-08-26	460	0	0	4190588056	12512575
8	Policlinico	2013-08-26	440	0	0	4190507222	1251139722
9	Policlinico	2013-08-26	480	0	0	4190516944	12511875
10	Policlinico	2013-08-26	520	0	0	41905325	1251146111
11	Policlinico	2013-08-26	420	0	0	4190545	1251171389
12	Policlinico	2013-08-26	460	0	0	4190553333	1251115278
13	Policlinico	2013-08-26	480	0	0	4190586389	1251166111
14	Policlinico	2013-08-26	460	0	0	4190601944	1251108611
15	Policlinico	2013-08-26	520	0	0	4190593611	1251146389
16	Policlinico	2013-08-26	460	0	0	4190635556	1251069167
17	Policlinico	2013-08-26	480	0	1	4190643333	1251238889
18	Policlinico	2013-08-26	500	0	1	4190673333	1251249722
19	Policlinico	2013-08-26	440	0	0	4190523333	1251248056
20	Policlinico	2013-08-26	480	0	0	41905575	1251245
21	Policlinico	2013-08-26	460	0	2	4190591667	1251226111
22	Policlinico	2013-08-26	440	0	0	4190619722	1251191389
23	Policlinico	2013-08-26	500	0	0	4190657222	1251173889
24	Policlinico	2013-08-26	480	0	0	4190654167	1251137778
49	Mirafiori	2013-08-26	440	0	0	4191900278	1251711389
50	Mirafiori	2013-08-26	480	0	0	4191921944	1251681667
51	Mirafiori	2013-08-26	520	0	0	4191939444	1251714444
52	Mirafiori	2013-08-26	520	0	1	4191934167	1251745278
53	Mirafiori	2013-08-26	420	0	2	4191903889	1251670833
54	Mirafiori	2013-08-26	480	0	0	41918575	125171
55	Mirafiori	2013-08-26	520	0	0	4191839722	1251685556
56	Mirafiori	2013-08-26	440	0	4	4191861389	1251624444
57	Mirafiori	2013-08-26	520	0	0	4191881389	1251596667
58	Mirafiori	2013-08-26	540	1	2	41919175	1251622778
59	Mirafiori	2013-08-26	500	0	0	4191934722	1251650833
60	Mirafiori	2013-08-26	520	0	0	4191963056	12517
61	Mirafiori	2013-08-26	460	0	1	4191831944	1251728056
62	Mirafiori	2013-08-26	480	0	0	4191813611	1251690556
63	Mirafiori	2013-08-26	440	0	3	4191826389	1251788611
64	Mirafiori	2013-08-26	480	0	2	4191837222	1251818056
65	Mirafiori	2013-08-26	440	0	0	4191876667	1251786111
66	Mirafiori	2013-08-26	500	0	2	4191871667	1251838056
67	Mirafiori	2013-08-26	460	0	1	4191901111	1251815
1	Policlinico	2013-08-29	520	0	0	4190610833	1251025833
2	Policlinico	2013-08-29	400	0	0	4190581667	1251044167
3	Policlinico	2013-08-29	600	0	0	4190549722	1251060833
4	Policlinico	2013-08-29	520	0	1	4190511944	1251092222
5	Policlinico	2013-08-29	380	0	0	4190475	1251095833
6	Policlinico	2013-08-29	480	0	2	4190546667	12513175
7	Policlinico	2013-08-29	n.a.	n.a.	n.a.	4190588056	12512575
8	Policlinico	2013-08-29	480	0	0	4190507222	1251139722
9	Policlinico	2013-08-29	420	0	0	4190516944	12511875
10	Policlinico	2013-08-29	600	0	0	41905325	1251146111
11	Policlinico	2013-08-29	560	0	1	4190545	1251171389
12	Policlinico	2013-08-29	560	0	0	4190553333	1251115278
13	Policlinico	2013-08-29	520	0	0	4190586389	1251166111
14	Policlinico	2013-08-29	520	0	0	4190601944	1251108611
15	Policlinico	2013-08-29	540	0	0	4190593611	1251146389
16	Policlinico	2013-08-29	540	0	0	4190635556	1251069167
17	Policlinico	2013-08-29	480	0	0	4190643333	1251238889
18	Policlinico	2013-08-29	460	0	0	4190673333	1251249722
19	Policlinico	2013-08-29	480	0	0	4190523333	1251248056
20	Policlinico	2013-08-29	500	0	0	41905575	1251245
21	Policlinico	2013-08-29	480	0	0	4190591667	1251226111
22	Policlinico	2013-08-29	440	0	0	4190619722	1251191389
23	Policlinico	2013-08-29	500	0	0	4190657222	1251173889
24	Policlinico	2013-08-29	500	0	0	4190654167	1251137778
49	Mirafiori	2013-08-29	440	0	0	4191900278	1251711389
50	Mirafiori	2013-08-29	520	0	0	4191921944	1251681667
51	Mirafiori	2013-08-29	520	0	0	4191939444	1251714444
52	Mirafiori	2013-08-29	520	0	0	4191934167	1251745278
53	Mirafiori	2013-08-29	460	0	0	4191903889	1251670833
54	Mirafiori	2013-08-29	540	0	0	41918575	125171
55	Mirafiori	2013-08-29	500	0	1	4191839722	1251685556
56	Mirafiori	2013-08-29	600	0	2	4191861389	1251624444
57	Mirafiori	2013-08-29	540	0	0	4191881389	1251596667
58	Mirafiori	2013-08-29	540	0	0	41919175	1251622778
59	Mirafiori	2013-08-29	520	0	1	4191934722	1251650833
60	Mirafiori	2013-08-29	500	1	0	4191963056	12517
61	Mirafiori	2013-08-29	520	0	0	4191831944	1251728056
62	Mirafiori	2013-08-29	520	0	0	4191813611	1251690556
63	Mirafiori	2013-08-29	480	0	0	4191826389	1251788611
64	Mirafiori	2013-08-29	500	0	3	4191837222	1251818056
65	Mirafiori	2013-08-29	580	0	0	4191876667	1251786111
66	Mirafiori	2013-08-29	600	0	0	4191871667	1251838056
67	Mirafiori	2013-08-29	500	0	0	4191901111	1251815
1	Policlinico	2013-09-02	400	0	0	4190610833	1251025833
2	Policlinico	2013-09-02	320	0	0	4190581667	1251044167
3	Policlinico	2013-09-02	380	0	0	4190549722	1251060833
4	Policlinico	2013-09-02	420	0	0	4190511944	1251092222
5	Policlinico	2013-09-02	420	0	0	4190475	1251095833
6	Policlinico	2013-09-02	460	0	0	4190546667	12513175
7	Policlinico	2013-09-02	460	0	0	4190588056	12512575
8	Policlinico	2013-09-02	480	0	1	4190507222	1251139722
9	Policlinico	2013-09-02	440	0	0	4190516944	12511875
10	Policlinico	2013-09-02	460	0	0	41905325	1251146111
11	Policlinico	2013-09-02	460	0	2	4190545	1251171389
12	Policlinico	2013-09-02	440	0	0	4190553333	1251115278
13	Policlinico	2013-09-02	440	0	0	4190586389	1251166111
14	Policlinico	2013-09-02	440	0	0	4190601944	1251108611
15	Policlinico	2013-09-02	460	0	0	4190593611	1251146389
16	Policlinico	2013-09-02	460	0	1	4190635556	1251069167
17	Policlinico	2013-09-02	460	0	1	4190643333	1251238889
18	Policlinico	2013-09-02	480	0	0	4190673333	1251249722
19	Policlinico	2013-09-02	480	0	0	4190523333	1251248056
20	Policlinico	2013-09-02	420	0	1	41905575	1251245
21	Policlinico	2013-09-02	460	0	0	4190591667	1251226111
22	Policlinico	2013-09-02	480	0	0	4190619722	1251191389
23	Policlinico	2013-09-02	440	0	0	4190657222	1251173889
24	Policlinico	2013-09-02	460	0	0	4190654167	1251137778
49	Mirafiori	2013-09-02	500	0	0	4191900278	1251711389
50	Mirafiori	2013-09-02	520	0	0	4191921944	1251681667
51	Mirafiori	2013-09-02	520	0	0	4191939444	1251714444
52	Mirafiori	2013-09-02	500	0	0	4191934167	1251745278
53	Mirafiori	2013-09-02	540	0	0	4191903889	1251670833
54	Mirafiori	2013-09-02	520	0	0	41918575	125171
55	Mirafiori	2013-09-02	480	0	0	4191839722	1251685556
56	Mirafiori	2013-09-02	480	0	0	4191861389	1251624444
57	Mirafiori	2013-09-02	500	0	0	4191881389	1251596667
58	Mirafiori	2013-09-02	500	0	1	41919175	1251622778
59	Mirafiori	2013-09-02	520	0	0	4191934722	1251650833
60	Mirafiori	2013-09-02	480	0	0	4191963056	12517
61	Mirafiori	2013-09-02	500	0	0	4191831944	1251728056
62	Mirafiori	2013-09-02	480	0	1	4191813611	1251690556
63	Mirafiori	2013-09-02	460	0	0	4191826389	1251788611
64	Mirafiori	2013-09-02	480	0	1	4191837222	1251818056
65	Mirafiori	2013-09-02	500	0	0	4191876667	1251786111
66	Mirafiori	2013-09-02	520	0	0	4191871667	1251838056
67	Mirafiori	2013-09-02	500	0	0	4191901111	1251815
1	Policlinico	2013-09-05	400	0	0	4190610833	1251025833
2	Policlinico	2013-09-05	360	0	0	4190581667	1251044167
3	Policlinico	2013-09-05	360	0	0	4190549722	1251060833
4	Policlinico	2013-09-05	420	0	0	4190511944	1251092222
5	Policlinico	2013-09-05	400	0	0	4190475	1251095833
6	Policlinico	2013-09-05	460	0	0	4190546667	12513175
7	Policlinico	2013-09-05	440	0	0	4190588056	12512575
8	Policlinico	2013-09-05	440	0	0	4190507222	1251139722
9	Policlinico	2013-09-05	460	0	0	4190516944	12511875
10	Policlinico	2013-09-05	440	0	0	41905325	1251146111
11	Policlinico	2013-09-05	460	0	0	4190545	1251171389
12	Policlinico	2013-09-05	420	0	0	4190553333	1251115278
13	Policlinico	2013-09-05	440	0	0	4190586389	1251166111
14	Policlinico	2013-09-05	440	0	0	4190601944	1251108611
15	Policlinico	2013-09-05	440	0	0	4190593611	1251146389
16	Policlinico	2013-09-05	420	0	0	4190635556	1251069167
17	Policlinico	2013-09-05	460	0	1	4190643333	1251238889
18	Policlinico	2013-09-05	480	0	0	4190673333	1251249722
19	Policlinico	2013-09-05	480	0	0	4190523333	1251248056
20	Policlinico	2013-09-05	480	0	0	41905575	1251245
21	Policlinico	2013-09-05	460	0	0	4190591667	1251226111
22	Policlinico	2013-09-05	440	0	0	4190619722	1251191389
23	Policlinico	2013-09-05	460	0	0	4190657222	1251173889
24	Policlinico	2013-09-05	460	0	0	4190654167	1251137778
49	Mirafiori	2013-09-05	520	0	0	4191900278	1251711389
50	Mirafiori	2013-09-05	480	0	0	4191921944	1251681667
51	Mirafiori	2013-09-05	500	0	0	4191939444	1251714444
52	Mirafiori	2013-09-05	480	0	0	4191934167	1251745278
53	Mirafiori	2013-09-05	500	0	0	4191903889	1251670833
54	Mirafiori	2013-09-05	480	0	0	41918575	125171
55	Mirafiori	2013-09-05	460	0	0	4191839722	1251685556
56	Mirafiori	2013-09-05	480	0	1	4191861389	1251624444
57	Mirafiori	2013-09-05	460	0	3	4191881389	1251596667
58	Mirafiori	2013-09-05	500	0	0	41919175	1251622778
59	Mirafiori	2013-09-05	480	0	0	4191934722	1251650833
60	Mirafiori	2013-09-05	480	0	0	4191963056	12517
61	Mirafiori	2013-09-05	480	0	0	4191831944	1251728056
62	Mirafiori	2013-09-05	500	0	0	4191813611	1251690556
63	Mirafiori	2013-09-05	460	0	0	4191826389	1251788611
64	Mirafiori	2013-09-05	500	0	1	4191837222	1251818056
65	Mirafiori	2013-09-05	500	0	0	4191876667	1251786111
66	Mirafiori	2013-09-05	480	0	0	4191871667	1251838056
67	Mirafiori	2013-09-05	480	0	0	4191901111	1251815
1	Policlinico	2013-09-09	440	0	0	4190610833	1251025833
2	Policlinico	2013-09-09	400	0	0	4190581667	1251044167
3	Policlinico	2013-09-09	460	0	0	4190549722	1251060833
4	Policlinico	2013-09-09	460	0	1	4190511944	1251092222
5	Policlinico	2013-09-09	460	0	0	4190475	1251095833
6	Policlinico	2013-09-09	480	0	0	4190546667	12513175
7	Policlinico	2013-09-09	480	0	0	4190588056	12512575
8	Policlinico	2013-09-09	440	0	1	4190507222	1251139722
9	Policlinico	2013-09-09	460	0	0	4190516944	12511875
10	Policlinico	2013-09-09	480	0	0	41905325	1251146111
11	Policlinico	2013-09-09	480	1	0	4190545	1251171389
12	Policlinico	2013-09-09	480	0	0	4190553333	1251115278
13	Policlinico	2013-09-09	480	0	0	4190586389	1251166111
14	Policlinico	2013-09-09	480	0	1	4190601944	1251108611
15	Policlinico	2013-09-09	460	0	0	4190593611	1251146389
16	Policlinico	2013-09-09	480	0	0	4190635556	1251069167
17	Policlinico	2013-09-09	460	0	0	4190643333	1251238889
18	Policlinico	2013-09-09	460	0	2	4190673333	1251249722
19	Policlinico	2013-09-09	500	0	1	4190523333	1251248056
20	Policlinico	2013-09-09	480	0	2	41905575	1251245
21	Policlinico	2013-09-09	480	0	0	4190591667	1251226111
22	Policlinico	2013-09-09	460	0	0	4190619722	1251191389
23	Policlinico	2013-09-09	440	0	0	4190657222	1251173889
24	Policlinico	2013-09-09	460	0	0	4190654167	1251137778
49	Mirafiori	2013-09-09	520	1	0	4191900278	1251711389
50	Mirafiori	2013-09-09	520	0	0	4191921944	1251681667
51	Mirafiori	2013-09-09	500	0	0	4191939444	1251714444
52	Mirafiori	2013-09-09	480	0	1	4191934167	1251745278
53	Mirafiori	2013-09-09	520	0	1	4191903889	1251670833
54	Mirafiori	2013-09-09	480	0	0	41918575	125171
55	Mirafiori	2013-09-09	480	0	0	4191839722	1251685556
56	Mirafiori	2013-09-09	520	0	5	4191861389	1251624444
57	Mirafiori	2013-09-09	480	0	1	4191881389	1251596667
58	Mirafiori	2013-09-09	460	0	1	41919175	1251622778
59	Mirafiori	2013-09-09	480	0	1	4191934722	1251650833
60	Mirafiori	2013-09-09	480	0	0	4191963056	12517
61	Mirafiori	2013-09-09	520	0	2	4191831944	1251728056
62	Mirafiori	2013-09-09	520	0	0	4191813611	1251690556
63	Mirafiori	2013-09-09	500	0	2	4191826389	1251788611
64	Mirafiori	2013-09-09	480	0	0	4191837222	1251818056
65	Mirafiori	2013-09-09	520	0	2	4191876667	1251786111
66	Mirafiori	2013-09-09	520	0	2	4191871667	1251838056
67	Mirafiori	2013-09-09	520	0	0	4191901111	1251815
1	Policlinico	2013-09-12	440	0	0	4190610833	1251025833
2	Policlinico	2013-09-12	280	0	0	4190581667	1251044167
3	Policlinico	2013-09-12	340	0	0	4190549722	1251060833
4	Policlinico	2013-09-12	400	0	0	4190511944	1251092222
5	Policlinico	2013-09-12	400	0	0	4190475	1251095833
6	Policlinico	2013-09-12	460	0	2	4190546667	12513175
7	Policlinico	2013-09-12	460	0	1	4190588056	12512575
8	Policlinico	2013-09-12	480	0	2	4190507222	1251139722
9	Policlinico	2013-09-12	460	0	0	4190516944	12511875
10	Policlinico	2013-09-12	440	0	2	41905325	1251146111
11	Policlinico	2013-09-12	440	0	1	4190545	1251171389
12	Policlinico	2013-09-12	460	0	0	4190553333	1251115278
13	Policlinico	2013-09-12	440	0	0	4190586389	1251166111
14	Policlinico	2013-09-12	460	0	0	4190601944	1251108611
15	Policlinico	2013-09-12	460	1	1	4190593611	1251146389
16	Policlinico	2013-09-12	460	0	0	4190635556	1251069167
17	Policlinico	2013-09-12	480	0	0	4190643333	1251238889
18	Policlinico	2013-09-12	480	0	2	4190673333	1251249722
19	Policlinico	2013-09-12	480	0	0	4190523333	1251248056
20	Policlinico	2013-09-12	480	0	0	41905575	1251245
21	Policlinico	2013-09-12	460	0	0	4190591667	1251226111
22	Policlinico	2013-09-12	440	0	0	4190619722	1251191389
23	Policlinico	2013-09-12	440	0	0	4190657222	1251173889
24	Policlinico	2013-09-12	460	0	0	4190654167	1251137778
49	Mirafiori	2013-09-12	520	0	0	4191900278	1251711389
50	Mirafiori	2013-09-12	480	0	0	4191921944	1251681667
51	Mirafiori	2013-09-12	480	0	1	4191939444	1251714444
52	Mirafiori	2013-09-12	460	0	0	4191934167	1251745278
53	Mirafiori	2013-09-12	440	0	1	4191903889	1251670833
54	Mirafiori	2013-09-12	440	0	0	41918575	125171
55	Mirafiori	2013-09-12	480	0	0	4191839722	1251685556
56	Mirafiori	2013-09-12	460	0	1	4191861389	1251624444
57	Mirafiori	2013-09-12	460	0	1	4191881389	1251596667
58	Mirafiori	2013-09-12	480	0	0	41919175	1251622778
59	Mirafiori	2013-09-12	440	0	0	4191934722	1251650833
60	Mirafiori	2013-09-12	480	0	0	4191963056	12517
61	Mirafiori	2013-09-12	480	1	0	4191831944	1251728056
62	Mirafiori	2013-09-12	480	0	0	4191813611	1251690556
63	Mirafiori	2013-09-12	420	0	0	4191826389	1251788611
64	Mirafiori	2013-09-12	480	0	0	4191837222	1251818056
65	Mirafiori	2013-09-12	480	0	1	4191876667	1251786111
66	Mirafiori	2013-09-12	480	0	1	4191871667	1251838056
67	Mirafiori	2013-09-12	480	0	0	4191901111	1251815
1	Policlinico	2013-09-16	480	0	0	4190610833	1251025833
2	Policlinico	2013-09-16	400	0	0	4190581667	1251044167
3	Policlinico	2013-09-16	500	0	0	4190549722	1251060833
4	Policlinico	2013-09-16	420	0	0	4190511944	1251092222
5	Policlinico	2013-09-16	480	0	0	4190475	1251095833
6	Policlinico	2013-09-16	500	0	0	4190546667	12513175
7	Policlinico	2013-09-16	520	0	0	4190588056	12512575
8	Policlinico	2013-09-16	500	0	0	4190507222	1251139722
9	Policlinico	2013-09-16	480	0	0	4190516944	12511875
10	Policlinico	2013-09-16	540	0	0	41905325	1251146111
11	Policlinico	2013-09-16	540	0	1	4190545	1251171389
12	Policlinico	2013-09-16	560	0	0	4190553333	1251115278
13	Policlinico	2013-09-16	520	0	0	4190586389	1251166111
14	Policlinico	2013-09-16	550	0	1	4190601944	1251108611
15	Policlinico	2013-09-16	540	0	0	4190593611	1251146389
16	Policlinico	2013-09-16	500	0	0	4190635556	1251069167
17	Policlinico	2013-09-16	520	0	0	4190643333	1251238889
18	Policlinico	2013-09-16	520	0	0	4190673333	1251249722
19	Policlinico	2013-09-16	560	0	0	4190523333	1251248056
20	Policlinico	2013-09-16	540	0	0	41905575	1251245
21	Policlinico	2013-09-16	520	0	0	4190591667	1251226111
22	Policlinico	2013-09-16	460	0	0	4190619722	1251191389
23	Policlinico	2013-09-16	520	0	2	4190657222	1251173889
24	Policlinico	2013-09-16	520	0	0	4190654167	1251137778
49	Mirafiori	2013-09-16	530	0	0	4191900278	1251711389
50	Mirafiori	2013-09-16	500	0	0	4191921944	1251681667
51	Mirafiori	2013-09-16	520	0	0	4191939444	1251714444
52	Mirafiori	2013-09-16	520	0	0	4191934167	1251745278
53	Mirafiori	2013-09-16	460	0	2	4191903889	1251670833
54	Mirafiori	2013-09-16	480	0	0	41918575	125171
55	Mirafiori	2013-09-16	500	0	0	4191839722	1251685556
56	Mirafiori	2013-09-16	520	0	0	4191861389	1251624444
57	Mirafiori	2013-09-16	480	0	0	4191881389	1251596667
58	Mirafiori	2013-09-16	520	0	2	41919175	1251622778
59	Mirafiori	2013-09-16	540	0	0	4191934722	1251650833
60	Mirafiori	2013-09-16	520	0	0	4191963056	12517
61	Mirafiori	2013-09-16	500	0	1	4191831944	1251728056
62	Mirafiori	2013-09-16	500	0	0	4191813611	1251690556
63	Mirafiori	2013-09-16	460	0	0	4191826389	1251788611
64	Mirafiori	2013-09-16	500	0	0	4191837222	1251818056
65	Mirafiori	2013-09-16	520	0	0	4191876667	1251786111
66	Mirafiori	2013-09-16	520	0	0	4191871667	1251838056
67	Mirafiori	2013-09-16	540	0	0	4191901111	1251815
1	Policlinico	2013-09-19	440	0	0	4190610833	1251025833
2	Policlinico	2013-09-19	400	0	0	4190581667	1251044167
3	Policlinico	2013-09-19	440	0	0	4190549722	1251060833
4	Policlinico	2013-09-19	460	0	0	4190511944	1251092222
5	Policlinico	2013-09-19	440	0	0	4190475	1251095833
6	Policlinico	2013-09-19	480	0	2	4190546667	12513175
7	Policlinico	2013-09-19	n.a.	n.a.	n.a.	4190588056	12512575
8	Policlinico	2013-09-19	500	0	0	4190507222	1251139722
9	Policlinico	2013-09-19	480	0	0	4190516944	12511875
10	Policlinico	2013-09-19	500	0	1	41905325	1251146111
11	Policlinico	2013-09-19	480	0	2	4190545	1251171389
12	Policlinico	2013-09-19	460	0	1	4190553333	1251115278
13	Policlinico	2013-09-19	480	0	1	4190586389	1251166111
14	Policlinico	2013-09-19	480	0	1	4190601944	1251108611
15	Policlinico	2013-09-19	480	0	0	4190593611	1251146389
16	Policlinico	2013-09-19	440	0	0	4190635556	1251069167
17	Policlinico	2013-09-19	n.a.	n.a.	n.a.	4190643333	1251238889
18	Policlinico	2013-09-19	n.a.	n.a.	n.a.	4190673333	1251249722
19	Policlinico	2013-09-19	500	0	1	4190523333	1251248056
20	Policlinico	2013-09-19	480	0	0	41905575	1251245
21	Policlinico	2013-09-19	480	0	0	4190591667	1251226111
22	Policlinico	2013-09-19	440	0	0	4190619722	1251191389
23	Policlinico	2013-09-19	480	0	1	4190657222	1251173889
24	Policlinico	2013-09-19	480	0	1	4190654167	1251137778
49	Mirafiori	2013-09-19	480	0	1	4191900278	1251711389
50	Mirafiori	2013-09-19	500	0	1	4191921944	1251681667
51	Mirafiori	2013-09-19	500	0	3	4191939444	1251714444
52	Mirafiori	2013-09-19	480	0	0	4191934167	1251745278
53	Mirafiori	2013-09-19	460	0	1	4191903889	1251670833
54	Mirafiori	2013-09-19	480	0	1	41918575	125171
55	Mirafiori	2013-09-19	480	0	1	4191839722	1251685556
56	Mirafiori	2013-09-19	460	0	0	4191861389	1251624444
57	Mirafiori	2013-09-19	480	0	0	4191881389	1251596667
58	Mirafiori	2013-09-19	500	0	0	41919175	1251622778
59	Mirafiori	2013-09-19	480	0	1	4191934722	1251650833
60	Mirafiori	2013-09-19	500	0	1	4191963056	12517
61	Mirafiori	2013-09-19	500	0	0	4191831944	1251728056
62	Mirafiori	2013-09-19	480	0	0	4191813611	1251690556
63	Mirafiori	2013-09-19	480	0	0	4191826389	1251788611
64	Mirafiori	2013-09-19	n.a.	n.a.	n.a.	4191837222	1251818056
65	Mirafiori	2013-09-19	520	0	3	4191876667	1251786111
66	Mirafiori	2013-09-19	520	0	0	4191871667	1251838056
67	Mirafiori	2013-09-19	500	0	0	4191901111	1251815
1	Policlinico	2013-09-23	420	0	0	4190610833	1251025833
2	Policlinico	2013-09-23	400	0	0	4190581667	1251044167
3	Policlinico	2013-09-23	420	0	0	4190549722	1251060833
4	Policlinico	2013-09-23	440	0	0	4190511944	1251092222
5	Policlinico	2013-09-23	400	0	1	4190475	1251095833
6	Policlinico	2013-09-23	460	0	0	4190546667	12513175
7	Policlinico	2013-09-23	n.a.	n.a.	n.a.	4190588056	12512575
8	Policlinico	2013-09-23	460	0	0	4190507222	1251139722
9	Policlinico	2013-09-23	460	0	0	4190516944	12511875
10	Policlinico	2013-09-23	460	0	0	41905325	1251146111
11	Policlinico	2013-09-23	440	0	0	4190545	1251171389
12	Policlinico	2013-09-23	420	0	0	4190553333	1251115278
13	Policlinico	2013-09-23	460	0	0	4190586389	1251166111
14	Policlinico	2013-09-23	480	0	1	4190601944	1251108611
15	Policlinico	2013-09-23	460	0	0	4190593611	1251146389
16	Policlinico	2013-09-23	440	0	0	4190635556	1251069167
17	Policlinico	2013-09-23	n.a.	n.a.	n.a.	4190643333	1251238889
18	Policlinico	2013-09-23	460	0	0	4190673333	1251249722
19	Policlinico	2013-09-23	480	0	0	4190523333	1251248056
20	Policlinico	2013-09-23	480	0	0	41905575	1251245
21	Policlinico	2013-09-23	460	0	0	4190591667	1251226111
22	Policlinico	2013-09-23	440	0	0	4190619722	1251191389
23	Policlinico	2013-09-23	460	0	1	4190657222	1251173889
24	Policlinico	2013-09-23	480	0	0	4190654167	1251137778
49	Mirafiori	2013-09-23	480	0	0	4191900278	1251711389
50	Mirafiori	2013-09-23	500	0	0	4191921944	1251681667
51	Mirafiori	2013-09-23	480	0	1	4191939444	1251714444
52	Mirafiori	2013-09-23	500	0	1	4191934167	1251745278
53	Mirafiori	2013-09-23	460	0	4	4191903889	1251670833
54	Mirafiori	2013-09-23	480	0	3	41918575	125171
55	Mirafiori	2013-09-23	480	0	0	4191839722	1251685556
56	Mirafiori	2013-09-23	480	0	2	4191861389	1251624444
57	Mirafiori	2013-09-23	460	0	2	4191881389	1251596667
58	Mirafiori	2013-09-23	460	0	2	41919175	1251622778
59	Mirafiori	2013-09-23	480	0	1	4191934722	1251650833
60	Mirafiori	2013-09-23	480	0	2	4191963056	12517
61	Mirafiori	2013-09-23	500	0	4	4191831944	1251728056
62	Mirafiori	2013-09-23	500	0	0	4191813611	1251690556
63	Mirafiori	2013-09-23	440	0	0	4191826389	1251788611
64	Mirafiori	2013-09-23	480	0	0	4191837222	1251818056
65	Mirafiori	2013-09-23	420	0	0	4191876667	1251786111
66	Mirafiori	2013-09-23	480	0	0	4191871667	1251838056
67	Mirafiori	2013-09-23	480	0	0	4191901111	1251815
1	Policlinico	2013-09-26	420	0	0	4190610833	1251025833
2	Policlinico	2013-09-26	380	0	0	4190581667	1251044167
3	Policlinico	2013-09-26	420	0	0	4190549722	1251060833
4	Policlinico	2013-09-26	440	0	0	4190511944	1251092222
5	Policlinico	2013-09-26	n.a.	n.a.	n.a.	4190475	1251095833
6	Policlinico	2013-09-26	460	0	0	4190546667	12513175
7	Policlinico	2013-09-26	460	0	1	4190588056	12512575
8	Policlinico	2013-09-26	460	0	0	4190507222	1251139722
9	Policlinico	2013-09-26	440	0	2	4190516944	12511875
10	Policlinico	2013-09-26	460	0	0	41905325	1251146111
11	Policlinico	2013-09-26	420	0	0	4190545	1251171389
12	Policlinico	2013-09-26	420	0	1	4190553333	1251115278
13	Policlinico	2013-09-26	460	0	0	4190586389	1251166111
14	Policlinico	2013-09-26	460	0	1	4190601944	1251108611
15	Policlinico	2013-09-26	460	0	0	4190593611	1251146389
16	Policlinico	2013-09-26	480	0	0	4190635556	1251069167
17	Policlinico	2013-09-26	460	0	0	4190643333	1251238889
18	Policlinico	2013-09-26	460	0	0	4190673333	1251249722
19	Policlinico	2013-09-26	460	0	0	4190523333	1251248056
20	Policlinico	2013-09-26	480	0	0	41905575	1251245
21	Policlinico	2013-09-26	440	0	0	4190591667	1251226111
22	Policlinico	2013-09-26	440	0	3	4190619722	1251191389
23	Policlinico	2013-09-26	480	0	2	4190657222	1251173889
24	Policlinico	2013-09-26	480	0	0	4190654167	1251137778
49	Mirafiori	2013-09-26	460	0	2	4191900278	1251711389
50	Mirafiori	2013-09-26	480	0	1	4191921944	1251681667
51	Mirafiori	2013-09-26	460	0	3	4191939444	1251714444
52	Mirafiori	2013-09-26	480	0	0	4191934167	1251745278
53	Mirafiori	2013-09-26	480	0	0	4191903889	1251670833
54	Mirafiori	2013-09-26	440	0	1	41918575	125171
55	Mirafiori	2013-09-26	480	0	3	4191839722	1251685556
56	Mirafiori	2013-09-26	480	0	1	4191861389	1251624444
57	Mirafiori	2013-09-26	460	0	1	4191881389	1251596667
58	Mirafiori	2013-09-26	460	1	1	41919175	1251622778
59	Mirafiori	2013-09-26	460	0	3	4191934722	1251650833
60	Mirafiori	2013-09-26	480	0	2	4191963056	12517
61	Mirafiori	2013-09-26	480	0	2	4191831944	1251728056
62	Mirafiori	2013-09-26	480	0	0	4191813611	1251690556
63	Mirafiori	2013-09-26	440	0	0	4191826389	1251788611
64	Mirafiori	2013-09-26	460	0	0	4191837222	1251818056
65	Mirafiori	2013-09-26	480	0	0	4191876667	1251786111
66	Mirafiori	2013-09-26	480	0	0	4191871667	1251838056
67	Mirafiori	2013-09-26	480	0	1	4191901111	1251815
1	Policlinico	2013-09-30	500	0	0	4190610833	1251025833
2	Policlinico	2013-09-30	460	0	0	4190581667	1251044167
3	Policlinico	2013-09-30	480	0	0	4190549722	1251060833
4	Policlinico	2013-09-30	500	0	0	4190511944	1251092222
5	Policlinico	2013-09-30	540	0	0	4190475	1251095833
6	Policlinico	2013-09-30	580	0	0	4190546667	12513175
7	Policlinico	2013-09-30	540	0	0	4190588056	12512575
8	Policlinico	2013-09-30	580	0	0	4190507222	1251139722
9	Policlinico	2013-09-30	480	0	0	4190516944	12511875
10	Policlinico	2013-09-30	560	0	0	41905325	1251146111
11	Policlinico	2013-09-30	600	0	0	4190545	1251171389
12	Policlinico	2013-09-30	540	0	0	4190553333	1251115278
13	Policlinico	2013-09-30	540	0	0	4190586389	1251166111
14	Policlinico	2013-09-30	540	0	0	4190601944	1251108611
15	Policlinico	2013-09-30	540	0	1	4190593611	1251146389
16	Policlinico	2013-09-30	520	0	0	4190635556	1251069167
17	Policlinico	2013-09-30	520	0	0	4190643333	1251238889
18	Policlinico	2013-09-30	520	0	0	4190673333	1251249722
19	Policlinico	2013-09-30	600	0	3	4190523333	1251248056
20	Policlinico	2013-09-30	600	0	1	41905575	1251245
21	Policlinico	2013-09-30	540	0	0	4190591667	1251226111
22	Policlinico	2013-09-30	460	0	2	4190619722	1251191389
23	Policlinico	2013-09-30	520	0	1	4190657222	1251173889
24	Policlinico	2013-09-30	520	0	0	4190654167	1251137778
49	Mirafiori	2013-09-30	560	0	0	4191900278	1251711389
50	Mirafiori	2013-09-30	540	0	1	4191921944	1251681667
51	Mirafiori	2013-09-30	560	0	0	4191939444	1251714444
52	Mirafiori	2013-09-30	560	0	0	4191934167	1251745278
53	Mirafiori	2013-09-30	520	0	0	4191903889	1251670833
54	Mirafiori	2013-09-30	520	0	2	41918575	125171
55	Mirafiori	2013-09-30	520	0	0	4191839722	1251685556
56	Mirafiori	2013-09-30	540	0	1	4191861389	1251624444
57	Mirafiori	2013-09-30	560	0	0	4191881389	1251596667
58	Mirafiori	2013-09-30	540	0	0	41919175	1251622778
59	Mirafiori	2013-09-30	540	0	0	4191934722	1251650833
60	Mirafiori	2013-09-30	520	0	0	4191963056	12517
61	Mirafiori	2013-09-30	560	0	1	4191831944	1251728056
62	Mirafiori	2013-09-30	560	0	0	4191813611	1251690556
63	Mirafiori	2013-09-30	540	0	0	4191826389	1251788611
64	Mirafiori	2013-09-30	500	0	1	4191837222	1251818056
65	Mirafiori	2013-09-30	540	0	0	4191876667	1251786111
66	Mirafiori	2013-09-30	560	0	0	4191871667	1251838056
67	Mirafiori	2013-09-30	560	0	0	4191901111	1251815
1	Policlinico	2013-10-03	460	0	0	4190610833	1251025833
2	Policlinico	2013-10-03	400	0	0	4190581667	1251044167
3	Policlinico	2013-10-03	n.a.	n.a.	n.a.	4190549722	1251060833
4	Policlinico	2013-10-03	480	0	0	4190511944	1251092222
5	Policlinico	2013-10-03	n.a.	n.a.	n.a.	4190475	1251095833
6	Policlinico	2013-10-03	480	0	0	4190546667	12513175
7	Policlinico	2013-10-03	n.a.	n.a.	n.a.	4190588056	12512575
8	Policlinico	2013-10-03	460	0	1	4190507222	1251139722
9	Policlinico	2013-10-03	500	0	0	4190516944	12511875
10	Policlinico	2013-10-03	460	0	1	41905325	1251146111
11	Policlinico	2013-10-03	440	0	1	4190545	1251171389
12	Policlinico	2013-10-03	460	0	1	4190553333	1251115278
13	Policlinico	2013-10-03	480	0	1	4190586389	1251166111
14	Policlinico	2013-10-03	n.a.	n.a.	n.a.	4190601944	1251108611
15	Policlinico	2013-10-03	480	0	0	4190593611	1251146389
16	Policlinico	2013-10-03	480	0	0	4190635556	1251069167
17	Policlinico	2013-10-03	n.a.	n.a.	n.a.	4190643333	1251238889
18	Policlinico	2013-10-03	480	0	2	4190673333	1251249722
19	Policlinico	2013-10-03	480	0	0	4190523333	1251248056
20	Policlinico	2013-10-03	440	0	0	41905575	1251245
21	Policlinico	2013-10-03	480	0	0	4190591667	1251226111
22	Policlinico	2013-10-03	440	0	0	4190619722	1251191389
23	Policlinico	2013-10-03	460	0	1	4190657222	1251173889
24	Policlinico	2013-10-03	480	0	1	4190654167	1251137778
49	Mirafiori	2013-10-03	480	0	1	4191900278	1251711389
50	Mirafiori	2013-10-03	500	0	1	4191921944	1251681667
51	Mirafiori	2013-10-03	480	0	0	4191939444	1251714444
52	Mirafiori	2013-10-03	460	0	0	4191934167	1251745278
53	Mirafiori	2013-10-03	440	0	3	4191903889	1251670833
54	Mirafiori	2013-10-03	480	0	0	41918575	125171
55	Mirafiori	2013-10-03	480	1	0	4191839722	1251685556
56	Mirafiori	2013-10-03	460	0	1	4191861389	1251624444
57	Mirafiori	2013-10-03	480	0	0	4191881389	1251596667
58	Mirafiori	2013-10-03	480	0	5	41919175	1251622778
59	Mirafiori	2013-10-03	480	0	1	4191934722	1251650833
60	Mirafiori	2013-10-03	480	0	0	4191963056	12517
61	Mirafiori	2013-10-03	500	0	4	4191831944	1251728056
62	Mirafiori	2013-10-03	500	0	0	4191813611	1251690556
63	Mirafiori	2013-10-03	440	0	1	4191826389	1251788611
64	Mirafiori	2013-10-03	480	0	1	4191837222	1251818056
65	Mirafiori	2013-10-03	500	2	1	4191876667	1251786111
66	Mirafiori	2013-10-03	480	0	0	4191871667	1251838056
67	Mirafiori	2013-10-03	480	0	0	4191901111	1251815
1	Policlinico	2013-10-07	480	0	0	4190610833	1251025833
2	Policlinico	2013-10-07	440	0	0	4190581667	1251044167
3	Policlinico	2013-10-07	480	0	0	4190549722	1251060833
4	Policlinico	2013-10-07	500	0	0	4190511944	1251092222
5	Policlinico	2013-10-07	500	0	0	4190475	1251095833
6	Policlinico	2013-10-07	540	0	0	4190546667	12513175
7	Policlinico	2013-10-07	540	0	1	4190588056	12512575
8	Policlinico	2013-10-07	500	0	0	4190507222	1251139722
9	Policlinico	2013-10-07	480	0	0	4190516944	12511875
10	Policlinico	2013-10-07	500	0	0	41905325	1251146111
11	Policlinico	2013-10-07	520	0	0	4190545	1251171389
12	Policlinico	2013-10-07	520	0	0	4190553333	1251115278
13	Policlinico	2013-10-07	520	0	1	4190586389	1251166111
14	Policlinico	2013-10-07	540	0	1	4190601944	1251108611
15	Policlinico	2013-10-07	520	0	0	4190593611	1251146389
16	Policlinico	2013-10-07	480	0	0	4190635556	1251069167
17	Policlinico	2013-10-07	520	0	0	4190643333	1251238889
18	Policlinico	2013-10-07	520	0	0	4190673333	1251249722
19	Policlinico	2013-10-07	560	0	0	4190523333	1251248056
20	Policlinico	2013-10-07	500	0	0	41905575	1251245
21	Policlinico	2013-10-07	480	0	0	4190591667	1251226111
22	Policlinico	2013-10-07	460	0	0	4190619722	1251191389
23	Policlinico	2013-10-07	500	0	0	4190657222	1251173889
24	Policlinico	2013-10-07	500	0	0	4190654167	1251137778
49	Mirafiori	2013-10-07	480	0	1	4191900278	1251711389
50	Mirafiori	2013-10-07	500	0	0	4191921944	1251681667
51	Mirafiori	2013-10-07	500	0	0	4191939444	1251714444
52	Mirafiori	2013-10-07	520	0	0	4191934167	1251745278
53	Mirafiori	2013-10-07	480	0	0	4191903889	1251670833
54	Mirafiori	2013-10-07	480	0	0	41918575	125171
55	Mirafiori	2013-10-07	500	0	0	4191839722	1251685556
56	Mirafiori	2013-10-07	520	0	0	4191861389	1251624444
57	Mirafiori	2013-10-07	540	0	0	4191881389	1251596667
58	Mirafiori	2013-10-07	500	0	0	41919175	1251622778
59	Mirafiori	2013-10-07	500	0	1	4191934722	1251650833
60	Mirafiori	2013-10-07	500	0	0	4191963056	12517
61	Mirafiori	2013-10-07	540	0	0	4191831944	1251728056
62	Mirafiori	2013-10-07	520	0	0	4191813611	1251690556
63	Mirafiori	2013-10-07	480	0	0	4191826389	1251788611
64	Mirafiori	2013-10-07	480	0	0	4191837222	1251818056
65	Mirafiori	2013-10-07	540	0	0	4191876667	1251786111
66	Mirafiori	2013-10-07	540	0	0	4191871667	1251838056
67	Mirafiori	2013-10-07	540	0	0	4191901111	1251815
1	Policlinico	2013-10-10	520	0	0	4190610833	1251025833
2	Policlinico	2013-10-10	480	0	0	4190581667	1251044167
3	Policlinico	2013-10-10	520	0	0	4190549722	1251060833
4	Policlinico	2013-10-10	n.a.	n.a.	n.a.	4190511944	1251092222
5	Policlinico	2013-10-10	520	0	0	4190475	1251095833
6	Policlinico	2013-10-10	560	0	1	4190546667	12513175
7	Policlinico	2013-10-10	n.a.	n.a.	n.a.	4190588056	12512575
8	Policlinico	2013-10-10	520	0	0	4190507222	1251139722
9	Policlinico	2013-10-10	520	0	0	4190516944	12511875
10	Policlinico	2013-10-10	540	0	0	41905325	1251146111
11	Policlinico	2013-10-10	540	0	0	4190545	1251171389
12	Policlinico	2013-10-10	540	0	0	4190553333	1251115278
13	Policlinico	2013-10-10	540	0	0	4190586389	1251166111
14	Policlinico	2013-10-10	540	0	1	4190601944	1251108611
15	Policlinico	2013-10-10	520	1	0	4190593611	1251146389
16	Policlinico	2013-10-10	520	0	0	4190635556	1251069167
17	Policlinico	2013-10-10	540	0	0	4190643333	1251238889
18	Policlinico	2013-10-10	540	0	0	4190673333	1251249722
19	Policlinico	2013-10-10	560	0	0	4190523333	1251248056
20	Policlinico	2013-10-10	540	0	0	41905575	1251245
21	Policlinico	2013-10-10	540	0	0	4190591667	1251226111
22	Policlinico	2013-10-10	460	0	0	4190619722	1251191389
23	Policlinico	2013-10-10	540	0	0	4190657222	1251173889
24	Policlinico	2013-10-10	540	0	0	4190654167	1251137778
49	Mirafiori	2013-10-10	500	0	1	4191900278	1251711389
50	Mirafiori	2013-10-10	560	0	1	4191921944	1251681667
51	Mirafiori	2013-10-10	520	0	0	4191939444	1251714444
52	Mirafiori	2013-10-10	520	0	0	4191934167	1251745278
53	Mirafiori	2013-10-10	520	0	0	4191903889	1251670833
54	Mirafiori	2013-10-10	520	0	1	41918575	125171
55	Mirafiori	2013-10-10	540	0	0	4191839722	1251685556
56	Mirafiori	2013-10-10	540	0	0	4191861389	1251624444
57	Mirafiori	2013-10-10	540	0	0	4191881389	1251596667
58	Mirafiori	2013-10-10	540	0	0	41919175	1251622778
59	Mirafiori	2013-10-10	520	0	0	4191934722	1251650833
60	Mirafiori	2013-10-10	520	0	1	4191963056	12517
61	Mirafiori	2013-10-10	520	0	0	4191831944	1251728056
62	Mirafiori	2013-10-10	540	0	0	4191813611	1251690556
63	Mirafiori	2013-10-10	540	0	0	4191826389	1251788611
64	Mirafiori	2013-10-10	540	0	1	4191837222	1251818056
65	Mirafiori	2013-10-10	540	0	0	4191876667	1251786111
66	Mirafiori	2013-10-10	560	0	0	4191871667	1251838056
67	Mirafiori	2013-10-10	560	0	0	4191901111	1251815
1	Policlinico	2013-10-14	460	0	0	4190610833	1251025833
2	Policlinico	2013-10-14	440	0	0	4190581667	1251044167
3	Policlinico	2013-10-14	460	0	1	4190549722	1251060833
4	Policlinico	2013-10-14	480	0	0	4190511944	1251092222
5	Policlinico	2013-10-14	460	0	0	4190475	1251095833
6	Policlinico	2013-10-14	480	0	0	4190546667	12513175
7	Policlinico	2013-10-14	480	0	0	4190588056	12512575
8	Policlinico	2013-10-14	500	0	0	4190507222	1251139722
9	Policlinico	2013-10-14	500	0	0	4190516944	12511875
10	Policlinico	2013-10-14	480	0	0	41905325	1251146111
11	Policlinico	2013-10-14	460	0	0	4190545	1251171389
12	Policlinico	2013-10-14	480	0	0	4190553333	1251115278
13	Policlinico	2013-10-14	500	0	1	4190586389	1251166111
14	Policlinico	2013-10-14	480	0	0	4190601944	1251108611
15	Policlinico	2013-10-14	500	0	1	4190593611	1251146389
16	Policlinico	2013-10-14	480	0	0	4190635556	1251069167
17	Policlinico	2013-10-14	500	0	0	4190643333	1251238889
18	Policlinico	2013-10-14	500	0	0	4190673333	1251249722
19	Policlinico	2013-10-14	500	0	2	4190523333	1251248056
20	Policlinico	2013-10-14	480	2	0	41905575	1251245
21	Policlinico	2013-10-14	480	0	0	4190591667	1251226111
22	Policlinico	2013-10-14	460	0	0	4190619722	1251191389
23	Policlinico	2013-10-14	480	0	1	4190657222	1251173889
24	Policlinico	2013-10-14	480	0	0	4190654167	1251137778
49	Mirafiori	2013-10-14	500	0	1	4191900278	1251711389
50	Mirafiori	2013-10-14	480	0	1	4191921944	1251681667
51	Mirafiori	2013-10-14	480	0	0	4191939444	1251714444
52	Mirafiori	2013-10-14	500	0	0	4191934167	1251745278
53	Mirafiori	2013-10-14	490	0	0	4191903889	1251670833
54	Mirafiori	2013-10-14	480	0	0	41918575	125171
55	Mirafiori	2013-10-14	500	0	0	4191839722	1251685556
56	Mirafiori	2013-10-14	500	0	0	4191861389	1251624444
57	Mirafiori	2013-10-14	480	0	0	4191881389	1251596667
58	Mirafiori	2013-10-14	480	0	1	41919175	1251622778
59	Mirafiori	2013-10-14	480	0	0	4191934722	1251650833
60	Mirafiori	2013-10-14	500	0	0	4191963056	12517
61	Mirafiori	2013-10-14	500	0	0	4191831944	1251728056
62	Mirafiori	2013-10-14	500	0	1	4191813611	1251690556
63	Mirafiori	2013-10-14	480	0	0	4191826389	1251788611
64	Mirafiori	2013-10-14	460	0	0	4191837222	1251818056
65	Mirafiori	2013-10-14	500	0	1	4191876667	1251786111
66	Mirafiori	2013-10-14	500	0	0	4191871667	1251838056
67	Mirafiori	2013-10-14	500	0	0	4191901111	1251815
1	Policlinico	2013-10-17	440	1	1	4190610833	1251025833
2	Policlinico	2013-10-17	440	0	0	4190581667	1251044167
3	Policlinico	2013-10-17	460	0	0	4190549722	1251060833
4	Policlinico	2013-10-17	460	0	2	4190511944	1251092222
5	Policlinico	2013-10-17	360	0	1	4190475	1251095833
6	Policlinico	2013-10-17	440	0	2	4190546667	12513175
7	Policlinico	2013-10-17	440	0	0	4190588056	12512575
8	Policlinico	2013-10-17	480	0	0	4190507222	1251139722
9	Policlinico	2013-10-17	460	0	0	4190516944	12511875
10	Policlinico	2013-10-17	440	0	0	41905325	1251146111
11	Policlinico	2013-10-17	480	0	1	4190545	1251171389
12	Policlinico	2013-10-17	440	0	0	4190553333	1251115278
13	Policlinico	2013-10-17	440	0	1	4190586389	1251166111
14	Policlinico	2013-10-17	440	0	1	4190601944	1251108611
15	Policlinico	2013-10-17	440	0	0	4190593611	1251146389
16	Policlinico	2013-10-17	440	0	0	4190635556	1251069167
17	Policlinico	2013-10-17	460	0	2	4190643333	1251238889
18	Policlinico	2013-10-17	480	0	3	4190673333	1251249722
19	Policlinico	2013-10-17	460	0	0	4190523333	1251248056
20	Policlinico	2013-10-17	480	0	2	41905575	1251245
21	Policlinico	2013-10-17	480	0	2	4190591667	1251226111
22	Policlinico	2013-10-17	460	0	0	4190619722	1251191389
23	Policlinico	2013-10-17	460	0	1	4190657222	1251173889
24	Policlinico	2013-10-17	460	0	0	4190654167	1251137778
49	Mirafiori	2013-10-17	500	0	2	4191900278	1251711389
50	Mirafiori	2013-10-17	500	1	4	4191921944	1251681667
51	Mirafiori	2013-10-17	500	0	1	4191939444	1251714444
52	Mirafiori	2013-10-17	480	0	0	4191934167	1251745278
53	Mirafiori	2013-10-17	500	0	1	4191903889	1251670833
54	Mirafiori	2013-10-17	480	0	1	41918575	125171
55	Mirafiori	2013-10-17	480	0	2	4191839722	1251685556
56	Mirafiori	2013-10-17	480	0	0	4191861389	1251624444
57	Mirafiori	2013-10-17	500	0	1	4191881389	1251596667
58	Mirafiori	2013-10-17	480	0	3	41919175	1251622778
59	Mirafiori	2013-10-17	480	0	1	4191934722	1251650833
60	Mirafiori	2013-10-17	500	0	1	4191963056	12517
61	Mirafiori	2013-10-17	500	0	4	4191831944	1251728056
62	Mirafiori	2013-10-17	520	0	4	4191813611	1251690556
63	Mirafiori	2013-10-17	480	0	1	4191826389	1251788611
64	Mirafiori	2013-10-17	500	0	1	4191837222	1251818056
65	Mirafiori	2013-10-17	480	0	2	4191876667	1251786111
66	Mirafiori	2013-10-17	520	0	0	4191871667	1251838056
67	Mirafiori	2013-10-17	520	0	0	4191901111	1251815
